# Supplementary material for: Mechanistic insights into Guizhi Fuzi decoction for lumbar disc herniation: Integrating network pharmacology and bioinformatics approach
Source: Medicine (Baltimore). 2025 Mar 21;104(12):e41917. doi: 10.1097/MD.0000000000041917 (PMC11936605; doi:10.1097/MD.0000000000041917)
Supplement: SUPPLEMENTARY MATERIAL [file medi-104-e41917-s001.xlsx]

## Sheet: Sheet1
Type	Mol ID	Molecule name	Gene symbol
Guizhi	MOL001736	(-)-taxifolin	PTGS1
Guizhi	MOL001736	(-)-taxifolin	PTGS2
Guizhi	MOL001736	(-)-taxifolin	HSP90AB1
Guizhi	MOL001736	(-)-taxifolin	PIK3CG
Guizhi	MOL000358	beta-sitosterol	PGR
Guizhi	MOL000358	beta-sitosterol	NCOA2
Guizhi	MOL000358	beta-sitosterol	PTGS1
Guizhi	MOL000358	beta-sitosterol	PTGS2
Guizhi	MOL000358	beta-sitosterol	HSP90AB1
Guizhi	MOL000358	beta-sitosterol	PIK3CG
Guizhi	MOL000358	beta-sitosterol	KCNH2
Guizhi	MOL000358	beta-sitosterol	DRD1
Guizhi	MOL000358	beta-sitosterol	CHRM3
Guizhi	MOL000358	beta-sitosterol	CHRM1
Guizhi	MOL000358	beta-sitosterol	SCN5A
Guizhi	MOL000358	beta-sitosterol	GABRA2
Guizhi	MOL000358	beta-sitosterol	CHRM4
Guizhi	MOL000358	beta-sitosterol	HTR2A
Guizhi	MOL000358	beta-sitosterol	GABRA5
Guizhi	MOL000358	beta-sitosterol	ADRA1A
Guizhi	MOL000358	beta-sitosterol	GABRA3
Guizhi	MOL000358	beta-sitosterol	CHRM2
Guizhi	MOL000358	beta-sitosterol	ADRA1B
Guizhi	MOL000358	beta-sitosterol	ADRB2
Guizhi	MOL000358	beta-sitosterol	CHRNA2
Guizhi	MOL000358	beta-sitosterol	SLC6A4
Guizhi	MOL000358	beta-sitosterol	OPRM1
Guizhi	MOL000358	beta-sitosterol	GABRA1
Guizhi	MOL000358	beta-sitosterol	BCL2
Guizhi	MOL000358	beta-sitosterol	BAX
Guizhi	MOL000358	beta-sitosterol	CASP9
Guizhi	MOL000358	beta-sitosterol	CASP3
Guizhi	MOL000358	beta-sitosterol	CASP8
Guizhi	MOL000358	beta-sitosterol	PRKCA
Guizhi	MOL000358	beta-sitosterol	TGFB1
Guizhi	MOL000358	beta-sitosterol	PON1
Guizhi	MOL000358	beta-sitosterol	MAP2
Guizhi	MOL000359	sitosterol	PGR
Guizhi	MOL000359	sitosterol	NCOA2
Guizhi	MOL000359	sitosterol	NR3C2
Guizhi	MOL000492	(+)-catechin	PTGS1
Guizhi	MOL000492	(+)-catechin	ESR1
Guizhi	MOL000492	(+)-catechin	PTGS2
Guizhi	MOL000492	(+)-catechin	HSP90AB1
Guizhi	MOL000492	(+)-catechin	NCOA2
Guizhi	MOL000492	(+)-catechin	CALM1
Guizhi	MOL000492	(+)-catechin	RXRA
Guizhi	MOL000492	(+)-catechin	CAT
Guizhi	MOL000492	(+)-catechin	HAS2
Guizhi	MOL000073	ent-Epicatechin	PTGS1
Guizhi	MOL000073	ent-Epicatechin	ESR1
Guizhi	MOL000073	ent-Epicatechin	PTGS2
Guizhi	MOL000073	ent-Epicatechin	HSP90AB1
Guizhi	MOL004576	taxifolin	PTGS1
Guizhi	MOL004576	taxifolin	PTGS2
Guizhi	MOL004576	taxifolin	HSP90AB1
Guizhi	MOL004576	taxifolin	PIK3CG
Guizhi	MOL004576	taxifolin	RXRA
Guizhi	MOL004576	taxifolin	RELA
Guizhi	MOL004576	taxifolin	ICAM1
Guizhi	MOL004576	taxifolin	DGAT2
Guizhi	MOL004576	taxifolin	MTTP
Guizhi	MOL004576	taxifolin	APOB
Fuzi	MOL002398	Karanjin	PTGS1
Fuzi	MOL002398	Karanjin	ESR1
Fuzi	MOL002398	Karanjin	PTGS2
Fuzi	MOL002398	Karanjin	PIK3CG
Fuzi	MOL002398	Karanjin	CHEK1
Fuzi	MOL002388	Delphin_qt	PTGS1
Fuzi	MOL002388	Delphin_qt	PTGS2
Fuzi	MOL002388	Delphin_qt	CA2
Fuzi	MOL002388	Delphin_qt	HSP90AB1
Fuzi	MOL002388	Delphin_qt	PIK3CG
Fuzi	MOL002388	Delphin_qt	NCOA2
Fuzi	MOL002395	Deoxyandrographolide	PTGS2
Fuzi	MOL002395	Deoxyandrographolide	PGR
Fuzi	MOL002395	Deoxyandrographolide	NCOA2
Fuzi	MOL002395	Deoxyandrographolide	NCOA1
Fuzi	MOL002392	Deltoin	PTGS1
Fuzi	MOL002392	Deltoin	SCN5A
Fuzi	MOL002392	Deltoin	PTGS2
Fuzi	MOL002392	Deltoin	ACHE
Fuzi	MOL002392	Deltoin	ADRA1B
Fuzi	MOL002392	Deltoin	ADRB2
Fuzi	MOL002392	Deltoin	DPP4
Fuzi	MOL002392	Deltoin	CALM1
Fuzi	MOL002211	11,14-eicosadienoic acid	NCOA2
Fuzi	MOL000359	sitosterol	PGR
Fuzi	MOL000359	sitosterol	NCOA2
Fuzi	MOL000359	sitosterol	NR3C2
Dazao	MOL012921	stepharine	PTGS1
Dazao	MOL012921	stepharine	DRD1
Dazao	MOL012921	stepharine	CHRM3
Dazao	MOL012921	stepharine	CHRM1
Dazao	MOL012921	stepharine	DRD5
Dazao	MOL012921	stepharine	SCN5A
Dazao	MOL012921	stepharine	CHRM5
Dazao	MOL012921	stepharine	PTGS2
Dazao	MOL012921	stepharine	HTR3A
Dazao	MOL012921	stepharine	CHRM4
Dazao	MOL012921	stepharine	RXRA
Dazao	MOL012921	stepharine	OPRD1
Dazao	MOL012921	stepharine	HTR2A
Dazao	MOL012921	stepharine	SLC6A2
Dazao	MOL012921	stepharine	ADRA1A
Dazao	MOL012921	stepharine	GABRA3
Dazao	MOL012921	stepharine	CHRM2
Dazao	MOL012921	stepharine	ADRA2B
Dazao	MOL012921	stepharine	ADRA1B
Dazao	MOL012921	stepharine	SLC6A3
Dazao	MOL012921	stepharine	ADRB2
Dazao	MOL012921	stepharine	CHRNA2
Dazao	MOL012921	stepharine	SLC6A4
Dazao	MOL012921	stepharine	DRD2
Dazao	MOL012921	stepharine	OPRM1
Dazao	MOL012921	stepharine	GABRA1
Dazao	MOL012946	zizyphus saponin I_qt	NR3C2
Dazao	MOL012976	coumestrol	PPARG
Dazao	MOL012976	coumestrol	PTGS2
Dazao	MOL012976	coumestrol	HSP90AB1
Dazao	MOL012976	coumestrol	PIK3CG
Dazao	MOL012976	coumestrol	CYP3A4
Dazao	MOL012976	coumestrol	NR1I2
Dazao	MOL012976	coumestrol	CYP2B6
Dazao	MOL012976	coumestrol	CDC37
Dazao	MOL012986	Jujubasaponin V_qt	NR3C2
Dazao	MOL012992	Mauritine D	SCN5A
Dazao	MOL012992	Mauritine D	PTGS2
Dazao	MOL012992	Mauritine D	HSP90AB1
Dazao	MOL001454	berberine	NOS2
Dazao	MOL001454	berberine	PTGS1
Dazao	MOL001454	berberine	KCNH2
Dazao	MOL001454	berberine	ESR1
Dazao	MOL001454	berberine	AR
Dazao	MOL001454	berberine	SCN5A
Dazao	MOL001454	berberine	PTGS2
Dazao	MOL001454	berberine	RXRA
Dazao	MOL001454	berberine	ADRB2
Dazao	MOL001454	berberine	HSP90AB1
Dazao	MOL001454	berberine	NCOA2
Dazao	MOL001454	berberine	PDE10A
Dazao	MOL001454	berberine	CALM1
Dazao	MOL001522	(S)-Coclaurine	PTGS1
Dazao	MOL001522	(S)-Coclaurine	CHRM1
Dazao	MOL001522	(S)-Coclaurine	SCN5A
Dazao	MOL001522	(S)-Coclaurine	PTGS2
Dazao	MOL001522	(S)-Coclaurine	RXRA
Dazao	MOL001522	(S)-Coclaurine	ADRA1A
Dazao	MOL001522	(S)-Coclaurine	ADRA1B
Dazao	MOL001522	(S)-Coclaurine	SLC6A3
Dazao	MOL001522	(S)-Coclaurine	ADRB2
Dazao	MOL001522	(S)-Coclaurine	SLC6A4
Dazao	MOL001522	(S)-Coclaurine	HSP90AB1
Dazao	MOL001522	(S)-Coclaurine	MAOB
Dazao	MOL001522	(S)-Coclaurine	CALM1
Dazao	MOL001522	(S)-Coclaurine	DRD1
Dazao	MOL001522	(S)-Coclaurine	CHRM3
Dazao	MOL001522	(S)-Coclaurine	ADRA2A
Dazao	MOL001522	(S)-Coclaurine	CA2
Dazao	MOL001522	(S)-Coclaurine	ADRA2C
Dazao	MOL001522	(S)-Coclaurine	ADRA1D
Dazao	MOL001522	(S)-Coclaurine	OPRM1
Dazao	MOL001522	(S)-Coclaurine	NCOA2
Dazao	MOL000211	Mairin	PGR
Dazao	MOL000449	Stigmasterol	PGR
Dazao	MOL000449	Stigmasterol	NR3C2
Dazao	MOL000449	Stigmasterol	NCOA2
Dazao	MOL000449	Stigmasterol	ADH1C
Dazao	MOL000449	Stigmasterol	RXRA
Dazao	MOL000449	Stigmasterol	NCOA1
Dazao	MOL000449	Stigmasterol	PTGS1
Dazao	MOL000449	Stigmasterol	PTGS2
Dazao	MOL000449	Stigmasterol	ADRA2A
Dazao	MOL000449	Stigmasterol	SLC6A2
Dazao	MOL000449	Stigmasterol	SLC6A3
Dazao	MOL000449	Stigmasterol	ADRB2
Dazao	MOL000449	Stigmasterol	PLAU
Dazao	MOL000449	Stigmasterol	LTA4H
Dazao	MOL000449	Stigmasterol	MAOB
Dazao	MOL000449	Stigmasterol	MAOA
Dazao	MOL000449	Stigmasterol	CTRB1
Dazao	MOL000449	Stigmasterol	CHRM3
Dazao	MOL000449	Stigmasterol	CHRM1
Dazao	MOL000449	Stigmasterol	ADRB1
Dazao	MOL000449	Stigmasterol	SCN5A
Dazao	MOL000449	Stigmasterol	HTR2A
Dazao	MOL000449	Stigmasterol	ADRA1A
Dazao	MOL000449	Stigmasterol	GABRA3
Dazao	MOL000449	Stigmasterol	CHRM2
Dazao	MOL000449	Stigmasterol	ADRA1B
Dazao	MOL000449	Stigmasterol	GABRA1
Dazao	MOL000358	beta-sitosterol	PGR
Dazao	MOL000358	beta-sitosterol	NCOA2
Dazao	MOL000358	beta-sitosterol	PTGS1
Dazao	MOL000358	beta-sitosterol	PTGS2
Dazao	MOL000358	beta-sitosterol	HSP90AB1
Dazao	MOL000358	beta-sitosterol	PIK3CG
Dazao	MOL000358	beta-sitosterol	KCNH2
Dazao	MOL000358	beta-sitosterol	DRD1
Dazao	MOL000358	beta-sitosterol	CHRM3
Dazao	MOL000358	beta-sitosterol	CHRM1
Dazao	MOL000358	beta-sitosterol	SCN5A
Dazao	MOL000358	beta-sitosterol	GABRA2
Dazao	MOL000358	beta-sitosterol	CHRM4
Dazao	MOL000358	beta-sitosterol	HTR2A
Dazao	MOL000358	beta-sitosterol	GABRA5
Dazao	MOL000358	beta-sitosterol	ADRA1A
Dazao	MOL000358	beta-sitosterol	GABRA3
Dazao	MOL000358	beta-sitosterol	CHRM2
Dazao	MOL000358	beta-sitosterol	ADRA1B
Dazao	MOL000358	beta-sitosterol	ADRB2
Dazao	MOL000358	beta-sitosterol	CHRNA2
Dazao	MOL000358	beta-sitosterol	SLC6A4
Dazao	MOL000358	beta-sitosterol	OPRM1
Dazao	MOL000358	beta-sitosterol	GABRA1
Dazao	MOL000358	beta-sitosterol	BCL2
Dazao	MOL000358	beta-sitosterol	BAX
Dazao	MOL000358	beta-sitosterol	CASP9
Dazao	MOL000358	beta-sitosterol	CASP3
Dazao	MOL000358	beta-sitosterol	CASP8
Dazao	MOL000358	beta-sitosterol	PRKCA
Dazao	MOL000358	beta-sitosterol	TGFB1
Dazao	MOL000358	beta-sitosterol	PON1
Dazao	MOL000358	beta-sitosterol	MAP2
Dazao	MOL004350	Ruvoside_qt	NR3C2
Dazao	MOL004350	Ruvoside_qt	NCOA1
Dazao	MOL000492	(+)-catechin	PTGS1
Dazao	MOL000492	(+)-catechin	ESR1
Dazao	MOL000492	(+)-catechin	PTGS2
Dazao	MOL000492	(+)-catechin	HSP90AB1
Dazao	MOL000492	(+)-catechin	NCOA2
Dazao	MOL000492	(+)-catechin	CALM1
Dazao	MOL000492	(+)-catechin	RXRA
Dazao	MOL000492	(+)-catechin	CAT
Dazao	MOL000492	(+)-catechin	HAS2
Dazao	MOL000627	Stepholidine	PTGS1
Dazao	MOL000627	Stepholidine	DRD1
Dazao	MOL000627	Stepholidine	CHRM3
Dazao	MOL000627	Stepholidine	KCNH2
Dazao	MOL000627	Stepholidine	CHRM1
Dazao	MOL000627	Stepholidine	DRD5
Dazao	MOL000627	Stepholidine	SCN5A
Dazao	MOL000627	Stepholidine	CHRM5
Dazao	MOL000627	Stepholidine	PTGS2
Dazao	MOL000627	Stepholidine	CA2
Dazao	MOL000627	Stepholidine	ADRA2C
Dazao	MOL000627	Stepholidine	DRD4
Dazao	MOL000627	Stepholidine	CHRM4
Dazao	MOL000627	Stepholidine	RXRA
Dazao	MOL000627	Stepholidine	OPRD1
Dazao	MOL000627	Stepholidine	HTR2A
Dazao	MOL000627	Stepholidine	HTR2C
Dazao	MOL000627	Stepholidine	CHRM2
Dazao	MOL000627	Stepholidine	ADRA2B
Dazao	MOL000627	Stepholidine	ADRA1B
Dazao	MOL000627	Stepholidine	SLC6A3
Dazao	MOL000627	Stepholidine	ADRB2
Dazao	MOL000627	Stepholidine	ADRA1D
Dazao	MOL000627	Stepholidine	SLC6A4
Dazao	MOL000627	Stepholidine	OPRM1
Dazao	MOL000627	Stepholidine	HSP90AB1
Dazao	MOL000627	Stepholidine	CALM1
Dazao	MOL007213	Nuciferin	PTGS1
Dazao	MOL007213	Nuciferin	CHRM3
Dazao	MOL007213	Nuciferin	CHRM1
Dazao	MOL007213	Nuciferin	AR
Dazao	MOL007213	Nuciferin	SCN5A
Dazao	MOL007213	Nuciferin	CHRM5
Dazao	MOL007213	Nuciferin	PTGS2
Dazao	MOL007213	Nuciferin	HTR3A
Dazao	MOL007213	Nuciferin	CHRM4
Dazao	MOL007213	Nuciferin	RXRA
Dazao	MOL007213	Nuciferin	OPRD1
Dazao	MOL007213	Nuciferin	ACHE
Dazao	MOL007213	Nuciferin	HTR2A
Dazao	MOL007213	Nuciferin	SLC6A2
Dazao	MOL007213	Nuciferin	ADRA1A
Dazao	MOL007213	Nuciferin	HTR2C
Dazao	MOL007213	Nuciferin	ADRA2B
Dazao	MOL007213	Nuciferin	ADRA1B
Dazao	MOL007213	Nuciferin	SLC6A3
Dazao	MOL007213	Nuciferin	ADRB2
Dazao	MOL007213	Nuciferin	ADRA1D
Dazao	MOL007213	Nuciferin	CHRNA2
Dazao	MOL007213	Nuciferin	SLC6A4
Dazao	MOL007213	Nuciferin	DRD2
Dazao	MOL007213	Nuciferin	OPRM1
Dazao	MOL007213	Nuciferin	GABRA1
Dazao	MOL000787	Fumarine	PTGS1
Dazao	MOL000787	Fumarine	CHRM3
Dazao	MOL000787	Fumarine	KCNH2
Dazao	MOL000787	Fumarine	CHRM1
Dazao	MOL000787	Fumarine	SCN5A
Dazao	MOL000787	Fumarine	CHRM5
Dazao	MOL000787	Fumarine	PTGS2
Dazao	MOL000787	Fumarine	HTR3A
Dazao	MOL000787	Fumarine	F7
Dazao	MOL000787	Fumarine	CHRM4
Dazao	MOL000787	Fumarine	OPRD1
Dazao	MOL000787	Fumarine	HTR2A
Dazao	MOL000787	Fumarine	ADRA1B
Dazao	MOL000787	Fumarine	ADRB2
Dazao	MOL000787	Fumarine	ADRA1D
Dazao	MOL000787	Fumarine	OPRM1
Dazao	MOL000787	Fumarine	HSP90AB1
Dazao	MOL000787	Fumarine	CALM1
Dazao	MOL000787	Fumarine	SLC6A4
Dazao	MOL000787	Fumarine	CACNA1S
Dazao	MOL000787	Fumarine	SLC6A3
Dazao	MOL000787	Fumarine	TOP2A
Dazao	MOL000787	Fumarine	DRD1
Dazao	MOL000787	Fumarine	KDR
Dazao	MOL002773	beta-carotene	AKT1
Dazao	MOL002773	beta-carotene	VEGFA
Dazao	MOL002773	beta-carotene	BCL2
Dazao	MOL002773	beta-carotene	CASP9
Dazao	MOL002773	beta-carotene	MMP2
Dazao	MOL002773	beta-carotene	CASP3
Dazao	MOL002773	beta-carotene	PTGS2
Dazao	MOL002773	beta-carotene	CASP8
Dazao	MOL002773	beta-carotene	MMP1
Dazao	MOL002773	beta-carotene	HMOX1
Dazao	MOL002773	beta-carotene	CYP3A4
Dazao	MOL002773	beta-carotene	CYP1A2
Dazao	MOL002773	beta-carotene	CAV1
Dazao	MOL002773	beta-carotene	CTNNB1
Dazao	MOL002773	beta-carotene	MYC
Dazao	MOL002773	beta-carotene	CASP7
Dazao	MOL002773	beta-carotene	F3
Dazao	MOL002773	beta-carotene	GJA1
Dazao	MOL002773	beta-carotene	MMP10
Dazao	MOL000096	(-)-catechin	PTGS1
Dazao	MOL000096	(-)-catechin	ESR1
Dazao	MOL000096	(-)-catechin	PTGS2
Dazao	MOL000096	(-)-catechin	HSP90AB1
Dazao	MOL000096	(-)-catechin	NCOA2
Dazao	MOL000096	(-)-catechin	CALM1
Dazao	MOL000096	(-)-catechin	FASN
Dazao	MOL000096	(-)-catechin	PPARG
Dazao	MOL000096	(-)-catechin	KLF7
Dazao	MOL000098	quercetin	PTGS1
Dazao	MOL000098	quercetin	AR
Dazao	MOL000098	quercetin	PPARG
Dazao	MOL000098	quercetin	PTGS2
Dazao	MOL000098	quercetin	HSP90AB1
Dazao	MOL000098	quercetin	PIK3CG
Dazao	MOL000098	quercetin	NCOA2
Dazao	MOL000098	quercetin	DPP4
Dazao	MOL000098	quercetin	TOP2A
Dazao	MOL000098	quercetin	KCNH2
Dazao	MOL000098	quercetin	SCN5A
Dazao	MOL000098	quercetin	ADRB2
Dazao	MOL000098	quercetin	MMP3
Dazao	MOL000098	quercetin	F7
Dazao	MOL000098	quercetin	RXRA
Dazao	MOL000098	quercetin	ACHE
Dazao	MOL000098	quercetin	GABRA1
Dazao	MOL000098	quercetin	MAOB
Dazao	MOL000098	quercetin	RELA
Dazao	MOL000098	quercetin	EGFR
Dazao	MOL000098	quercetin	AKT1
Dazao	MOL000098	quercetin	VEGFA
Dazao	MOL000098	quercetin	CCND1
Dazao	MOL000098	quercetin	BCL2
Dazao	MOL000098	quercetin	BCL2L1
Dazao	MOL000098	quercetin	FOS
Dazao	MOL000098	quercetin	CDKN1A
Dazao	MOL000098	quercetin	EIF6
Dazao	MOL000098	quercetin	BAX
Dazao	MOL000098	quercetin	CASP9
Dazao	MOL000098	quercetin	PLAU
Dazao	MOL000098	quercetin	MMP2
Dazao	MOL000098	quercetin	MMP9
Dazao	MOL000098	quercetin	MAPK1
Dazao	MOL000098	quercetin	IL10
Dazao	MOL000098	quercetin	EGF
Dazao	MOL000098	quercetin	RB1
Dazao	MOL000098	quercetin	TNF
Dazao	MOL000098	quercetin	IL6
Dazao	MOL000098	quercetin	CDKN2A
Dazao	MOL000098	quercetin	AHSA1
Dazao	MOL000098	quercetin	CASP3
Dazao	MOL000098	quercetin	TP53
Dazao	MOL000098	quercetin	ELK1
Dazao	MOL000098	quercetin	NFKBIA
Dazao	MOL000098	quercetin	POR
Dazao	MOL000098	quercetin	ODC1
Dazao	MOL000098	quercetin	XDH
Dazao	MOL000098	quercetin	CASP8
Dazao	MOL000098	quercetin	TOP1
Dazao	MOL000098	quercetin	RAF1
Dazao	MOL000098	quercetin	SOD1
Dazao	MOL000098	quercetin	PRKCA
Dazao	MOL000098	quercetin	MMP1
Dazao	MOL000098	quercetin	HIF1A
Dazao	MOL000098	quercetin	STAT1
Dazao	MOL000098	quercetin	RUNX1T1
Dazao	MOL000098	quercetin	ERBB2
Dazao	MOL000098	quercetin	PPARG
Dazao	MOL000098	quercetin	ACACA
Dazao	MOL000098	quercetin	HMOX1
Dazao	MOL000098	quercetin	CYP3A4
Dazao	MOL000098	quercetin	CYP1A2
Dazao	MOL000098	quercetin	CAV1
Dazao	MOL000098	quercetin	MYC
Dazao	MOL000098	quercetin	F3
Dazao	MOL000098	quercetin	GJA1
Dazao	MOL000098	quercetin	CYP1A1
Dazao	MOL000098	quercetin	ICAM1
Dazao	MOL000098	quercetin	IL1B
Dazao	MOL000098	quercetin	CCL2
Dazao	MOL000098	quercetin	SELE
Dazao	MOL000098	quercetin	VCAM1
Dazao	MOL000098	quercetin	PTGER3
Dazao	MOL000098	quercetin	CXCL8
Dazao	MOL000098	quercetin	PRKCB
Dazao	MOL000098	quercetin	BIRC5
Dazao	MOL000098	quercetin	DUOX2
Dazao	MOL000098	quercetin	HSPB1
Dazao	MOL000098	quercetin	TGFB1
Dazao	MOL000098	quercetin	IL2
Dazao	MOL000098	quercetin	NR1I2
Dazao	MOL000098	quercetin	CYP1B1
Dazao	MOL000098	quercetin	CCNB1
Dazao	MOL000098	quercetin	PLAT
Dazao	MOL000098	quercetin	THBD
Dazao	MOL000098	quercetin	SERPINE1
Dazao	MOL000098	quercetin	COL1A1
Dazao	MOL000098	quercetin	IFNG
Dazao	MOL000098	quercetin	PTEN
Dazao	MOL000098	quercetin	IL1A
Dazao	MOL000098	quercetin	MPO
Dazao	MOL000098	quercetin	TOP2A
Dazao	MOL000098	quercetin	NCF1
Dazao	MOL000098	quercetin	HAS2
Dazao	MOL000098	quercetin	GSTP1
Dazao	MOL000098	quercetin	NFE2L2
Dazao	MOL000098	quercetin	NQO1
Dazao	MOL000098	quercetin	PARP1
Dazao	MOL000098	quercetin	AHR
Dazao	MOL000098	quercetin	PSMD3
Dazao	MOL000098	quercetin	SLC2A4
Dazao	MOL000098	quercetin	COL3A1
Dazao	MOL000098	quercetin	CXCL11
Dazao	MOL000098	quercetin	CXCL2
Dazao	MOL000098	quercetin	DCAF5
Dazao	MOL000098	quercetin	NR1I3
Dazao	MOL000098	quercetin	CHEK2
Dazao	MOL000098	quercetin	INSR
Dazao	MOL000098	quercetin	CLDN4
Dazao	MOL000098	quercetin	PPARA
Dazao	MOL000098	quercetin	PPARD
Dazao	MOL000098	quercetin	HSF1
Dazao	MOL000098	quercetin	CRP
Dazao	MOL000098	quercetin	CXCL10
Dazao	MOL000098	quercetin	CHUK
Dazao	MOL000098	quercetin	SPP1
Dazao	MOL000098	quercetin	RUNX2
Dazao	MOL000098	quercetin	RASSF1
Dazao	MOL000098	quercetin	E2F1
Dazao	MOL000098	quercetin	E2F2
Dazao	MOL000098	quercetin	ACP3
Dazao	MOL000098	quercetin	CTSD
Dazao	MOL000098	quercetin	IGFBP3
Dazao	MOL000098	quercetin	IGF2
Dazao	MOL000098	quercetin	CD40LG
Dazao	MOL000098	quercetin	IRF1
Dazao	MOL000098	quercetin	ERBB3
Dazao	MOL000098	quercetin	PON1
Dazao	MOL000098	quercetin	DIO1
Dazao	MOL000098	quercetin	PCOLCE
Dazao	MOL000098	quercetin	NPEPPS
Dazao	MOL000098	quercetin	HK2
Dazao	MOL000098	quercetin	NKX3-1
Dazao	MOL000098	quercetin	RASA1
Dazao	MOL000098	quercetin	GSTM1
Dazao	MOL000098	quercetin	GSTM2
Shengjiang	MOL000358	beta-sitosterol	PGR
Shengjiang	MOL000358	beta-sitosterol	NCOA2
Shengjiang	MOL000358	beta-sitosterol	PTGS1
Shengjiang	MOL000358	beta-sitosterol	PTGS2
Shengjiang	MOL000358	beta-sitosterol	HSP90AB1
Shengjiang	MOL000358	beta-sitosterol	PIK3CG
Shengjiang	MOL000358	beta-sitosterol	KCNH2
Shengjiang	MOL000358	beta-sitosterol	DRD1
Shengjiang	MOL000358	beta-sitosterol	CHRM3
Shengjiang	MOL000358	beta-sitosterol	CHRM1
Shengjiang	MOL000358	beta-sitosterol	SCN5A
Shengjiang	MOL000358	beta-sitosterol	GABRA2
Shengjiang	MOL000358	beta-sitosterol	CHRM4
Shengjiang	MOL000358	beta-sitosterol	HTR2A
Shengjiang	MOL000358	beta-sitosterol	GABRA5
Shengjiang	MOL000358	beta-sitosterol	ADRA1A
Shengjiang	MOL000358	beta-sitosterol	GABRA3
Shengjiang	MOL000358	beta-sitosterol	CHRM2
Shengjiang	MOL000358	beta-sitosterol	ADRA1B
Shengjiang	MOL000358	beta-sitosterol	ADRB2
Shengjiang	MOL000358	beta-sitosterol	CHRNA2
Shengjiang	MOL000358	beta-sitosterol	SLC6A4
Shengjiang	MOL000358	beta-sitosterol	OPRM1
Shengjiang	MOL000358	beta-sitosterol	GABRA1
Shengjiang	MOL000358	beta-sitosterol	BCL2
Shengjiang	MOL000358	beta-sitosterol	BAX
Shengjiang	MOL000358	beta-sitosterol	CASP9
Shengjiang	MOL000358	beta-sitosterol	CASP3
Shengjiang	MOL000358	beta-sitosterol	CASP8
Shengjiang	MOL000358	beta-sitosterol	PRKCA
Shengjiang	MOL000358	beta-sitosterol	TGFB1
Shengjiang	MOL000358	beta-sitosterol	PON1
Shengjiang	MOL000358	beta-sitosterol	MAP2
Shengjiang	MOL006129	6-methylgingediacetate2	ESR1
Shengjiang	MOL006129	6-methylgingediacetate2	PTGS2
Shengjiang	MOL006129	6-methylgingediacetate2	CALM1
Shengjiang	MOL000449	Stigmasterol	PGR
Shengjiang	MOL000449	Stigmasterol	NR3C2
Shengjiang	MOL000449	Stigmasterol	NCOA2
Shengjiang	MOL000449	Stigmasterol	ADH1C
Shengjiang	MOL000449	Stigmasterol	RXRA
Shengjiang	MOL000449	Stigmasterol	NCOA1
Shengjiang	MOL000449	Stigmasterol	PTGS1
Shengjiang	MOL000449	Stigmasterol	PTGS2
Shengjiang	MOL000449	Stigmasterol	ADRA2A
Shengjiang	MOL000449	Stigmasterol	SLC6A2
Shengjiang	MOL000449	Stigmasterol	SLC6A3
Shengjiang	MOL000449	Stigmasterol	ADRB2
Shengjiang	MOL000449	Stigmasterol	PLAU
Shengjiang	MOL000449	Stigmasterol	LTA4H
Shengjiang	MOL000449	Stigmasterol	MAOB
Shengjiang	MOL000449	Stigmasterol	MAOA
Shengjiang	MOL000449	Stigmasterol	CTRB1
Shengjiang	MOL000449	Stigmasterol	CHRM3
Shengjiang	MOL000449	Stigmasterol	CHRM1
Shengjiang	MOL000449	Stigmasterol	ADRB1
Shengjiang	MOL000449	Stigmasterol	SCN5A
Shengjiang	MOL000449	Stigmasterol	HTR2A
Shengjiang	MOL000449	Stigmasterol	ADRA1A
Shengjiang	MOL000449	Stigmasterol	GABRA3
Shengjiang	MOL000449	Stigmasterol	CHRM2
Shengjiang	MOL000449	Stigmasterol	ADRA1B
Shengjiang	MOL000449	Stigmasterol	GABRA1
Shengjiang	MOL001771	poriferast-5-en-3beta-ol	PGR
Shengjiang	MOL001771	poriferast-5-en-3beta-ol	NCOA2
Gancao	MOL001484	Inermine	PTGS1
Gancao	MOL001484	Inermine	CHRM3
Gancao	MOL001484	Inermine	SCN5A
Gancao	MOL001484	Inermine	PTGS2
Gancao	MOL001484	Inermine	HTR3A
Gancao	MOL001484	Inermine	RXRA
Gancao	MOL001484	Inermine	ADRA1B
Gancao	MOL001484	Inermine	ADRA1D
Gancao	MOL001484	Inermine	PIK3CG
Gancao	MOL001484	Inermine	CALM1
Gancao	MOL001484	Inermine	CHRM1
Gancao	MOL001484	Inermine	ADRB2
Gancao	MOL001484	Inermine	OPRM1
Gancao	MOL001484	Inermine	HSP90AB1
Gancao	MOL001792	DFV	PTGS1
Gancao	MOL001792	DFV	ESR1
Gancao	MOL001792	DFV	PTGS2
Gancao	MOL001792	DFV	RXRA
Gancao	MOL001792	DFV	ADRB2
Gancao	MOL001792	DFV	HSP90AB1
Gancao	MOL001792	DFV	PIK3CG
Gancao	MOL001792	DFV	MAOB
Gancao	MOL001792	DFV	SLC6A4
Gancao	MOL001792	DFV	PKIA
Gancao	MOL000211	Mairin	PGR
Gancao	MOL002311	Glycyrol	NOS2
Gancao	MOL002311	Glycyrol	ESR1
Gancao	MOL002311	Glycyrol	PPARG
Gancao	MOL002311	Glycyrol	PTGS2
Gancao	MOL002311	Glycyrol	KDR
Gancao	MOL002311	Glycyrol	MAPK14
Gancao	MOL002311	Glycyrol	GSK3B
Gancao	MOL002311	Glycyrol	CHEK1
Gancao	MOL002311	Glycyrol	CCNA2
Gancao	MOL000239	Jaranol	NOS2
Gancao	MOL000239	Jaranol	PTGS1
Gancao	MOL000239	Jaranol	AR
Gancao	MOL000239	Jaranol	SCN5A
Gancao	MOL000239	Jaranol	PTGS2
Gancao	MOL000239	Jaranol	ESR2
Gancao	MOL000239	Jaranol	DPP4
Gancao	MOL000239	Jaranol	HSP90AB1
Gancao	MOL000239	Jaranol	CHEK1
Gancao	MOL000239	Jaranol	NCOA2
Gancao	MOL000239	Jaranol	CALM1
Gancao	MOL002565	Medicarpin	NOS2
Gancao	MOL002565	Medicarpin	PTGS1
Gancao	MOL002565	Medicarpin	DRD1
Gancao	MOL002565	Medicarpin	CHRM3
Gancao	MOL002565	Medicarpin	CHRM1
Gancao	MOL002565	Medicarpin	ESR1
Gancao	MOL002565	Medicarpin	SCN5A
Gancao	MOL002565	Medicarpin	CHRM5
Gancao	MOL002565	Medicarpin	PTGS2
Gancao	MOL002565	Medicarpin	CHRM4
Gancao	MOL002565	Medicarpin	RXRA
Gancao	MOL002565	Medicarpin	HTR2A
Gancao	MOL002565	Medicarpin	ADRA1A
Gancao	MOL002565	Medicarpin	CHRM2
Gancao	MOL002565	Medicarpin	ADRA1B
Gancao	MOL002565	Medicarpin	SLC6A3
Gancao	MOL002565	Medicarpin	ADRB2
Gancao	MOL002565	Medicarpin	SLC6A4
Gancao	MOL002565	Medicarpin	OPRM1
Gancao	MOL002565	Medicarpin	ESR2
Gancao	MOL002565	Medicarpin	DPP4
Gancao	MOL002565	Medicarpin	MAPK10
Gancao	MOL002565	Medicarpin	HSP90AB1
Gancao	MOL002565	Medicarpin	PIK3CG
Gancao	MOL002565	Medicarpin	CCNA2
Gancao	MOL002565	Medicarpin	CALM1
Gancao	MOL002565	Medicarpin	OPRD1
Gancao	MOL002565	Medicarpin	ADRA1D
Gancao	MOL000354	isorhamnetin	NOS2
Gancao	MOL000354	isorhamnetin	PTGS1
Gancao	MOL000354	isorhamnetin	ESR1
Gancao	MOL000354	isorhamnetin	AR
Gancao	MOL000354	isorhamnetin	PPARG
Gancao	MOL000354	isorhamnetin	PTGS2
Gancao	MOL000354	isorhamnetin	ESR2
Gancao	MOL000354	isorhamnetin	DPP4
Gancao	MOL000354	isorhamnetin	MAPK14
Gancao	MOL000354	isorhamnetin	GSK3B
Gancao	MOL000354	isorhamnetin	HSP90AB1
Gancao	MOL000354	isorhamnetin	PIK3CG
Gancao	MOL000354	isorhamnetin	CCNA2
Gancao	MOL000354	isorhamnetin	NCOA2
Gancao	MOL000354	isorhamnetin	CALM1
Gancao	MOL000354	isorhamnetin	PYGM
Gancao	MOL000354	isorhamnetin	PPARD
Gancao	MOL000354	isorhamnetin	CHEK1
Gancao	MOL000354	isorhamnetin	NCOA1
Gancao	MOL000354	isorhamnetin	F7
Gancao	MOL000354	isorhamnetin	ACHE
Gancao	MOL000354	isorhamnetin	GABRA1
Gancao	MOL000354	isorhamnetin	MAOB
Gancao	MOL000354	isorhamnetin	GRIA2
Gancao	MOL000354	isorhamnetin	RELA
Gancao	MOL000354	isorhamnetin	XDH
Gancao	MOL000354	isorhamnetin	NCF1
Gancao	MOL000354	isorhamnetin	OLR1
Gancao	MOL000359	sitosterol	PGR
Gancao	MOL000359	sitosterol	NCOA2
Gancao	MOL000359	sitosterol	NR3C2
Gancao	MOL003656	Lupiwighteone	NOS2
Gancao	MOL003656	Lupiwighteone	ESR1
Gancao	MOL003656	Lupiwighteone	AR
Gancao	MOL003656	Lupiwighteone	SCN5A
Gancao	MOL003656	Lupiwighteone	PPARG
Gancao	MOL003656	Lupiwighteone	PTGS2
Gancao	MOL003656	Lupiwighteone	TOP2A
Gancao	MOL003656	Lupiwighteone	ESR2
Gancao	MOL003656	Lupiwighteone	DPP4
Gancao	MOL003656	Lupiwighteone	MAPK14
Gancao	MOL003656	Lupiwighteone	GSK3B
Gancao	MOL003656	Lupiwighteone	HSP90AB1
Gancao	MOL003656	Lupiwighteone	CHEK1
Gancao	MOL003656	Lupiwighteone	CCNA2
Gancao	MOL003656	Lupiwighteone	NCOA2
Gancao	MOL003656	Lupiwighteone	CALM1
Gancao	MOL003896	7-Methoxy-2-methyl isoflavone	NOS2
Gancao	MOL003896	7-Methoxy-2-methyl isoflavone	PTGS1
Gancao	MOL003896	7-Methoxy-2-methyl isoflavone	DRD1
Gancao	MOL003896	7-Methoxy-2-methyl isoflavone	CHRM3
Gancao	MOL003896	7-Methoxy-2-methyl isoflavone	CHRM1
Gancao	MOL003896	7-Methoxy-2-methyl isoflavone	ESR1
Gancao	MOL003896	7-Methoxy-2-methyl isoflavone	AR
Gancao	MOL003896	7-Methoxy-2-methyl isoflavone	ADRB1
Gancao	MOL003896	7-Methoxy-2-methyl isoflavone	SCN5A
Gancao	MOL003896	7-Methoxy-2-methyl isoflavone	PPARG
Gancao	MOL003896	7-Methoxy-2-methyl isoflavone	PTGS2
Gancao	MOL003896	7-Methoxy-2-methyl isoflavone	RXRA
Gancao	MOL003896	7-Methoxy-2-methyl isoflavone	ACHE
Gancao	MOL003896	7-Methoxy-2-methyl isoflavone	ADRA1B
Gancao	MOL003896	7-Methoxy-2-methyl isoflavone	SLC6A3
Gancao	MOL003896	7-Methoxy-2-methyl isoflavone	ADRB2
Gancao	MOL003896	7-Methoxy-2-methyl isoflavone	ADRA1D
Gancao	MOL003896	7-Methoxy-2-methyl isoflavone	SLC6A4
Gancao	MOL003896	7-Methoxy-2-methyl isoflavone	ESR2
Gancao	MOL003896	7-Methoxy-2-methyl isoflavone	GABRA1
Gancao	MOL003896	7-Methoxy-2-methyl isoflavone	DPP4
Gancao	MOL003896	7-Methoxy-2-methyl isoflavone	MAPK14
Gancao	MOL003896	7-Methoxy-2-methyl isoflavone	GSK3B
Gancao	MOL003896	7-Methoxy-2-methyl isoflavone	HSP90AB1
Gancao	MOL003896	7-Methoxy-2-methyl isoflavone	LTA4H
Gancao	MOL003896	7-Methoxy-2-methyl isoflavone	MAOB
Gancao	MOL003896	7-Methoxy-2-methyl isoflavone	CHEK1
Gancao	MOL003896	7-Methoxy-2-methyl isoflavone	CCNA2
Gancao	MOL003896	7-Methoxy-2-methyl isoflavone	NCOA1
Gancao	MOL003896	7-Methoxy-2-methyl isoflavone	PKIA
Gancao	MOL003896	7-Methoxy-2-methyl isoflavone	CALM1
Gancao	MOL003896	7-Methoxy-2-methyl isoflavone	CHRM5
Gancao	MOL003896	7-Methoxy-2-methyl isoflavone	OPRM1
Gancao	MOL003896	7-Methoxy-2-methyl isoflavone	NCOA2
Gancao	MOL000392	formononetin	NOS2
Gancao	MOL000392	formononetin	PTGS1
Gancao	MOL000392	formononetin	CHRM1
Gancao	MOL000392	formononetin	ESR1
Gancao	MOL000392	formononetin	AR
Gancao	MOL000392	formononetin	PPARG
Gancao	MOL000392	formononetin	PTGS2
Gancao	MOL000392	formononetin	RXRA
Gancao	MOL000392	formononetin	ADRA1A
Gancao	MOL000392	formononetin	SLC6A3
Gancao	MOL000392	formononetin	ADRB2
Gancao	MOL000392	formononetin	SLC6A4
Gancao	MOL000392	formononetin	ESR2
Gancao	MOL000392	formononetin	DPP4
Gancao	MOL000392	formononetin	MAPK14
Gancao	MOL000392	formononetin	GSK3B
Gancao	MOL000392	formononetin	HSP90AB1
Gancao	MOL000392	formononetin	MAOB
Gancao	MOL000392	formononetin	CHEK1
Gancao	MOL000392	formononetin	CCNA2
Gancao	MOL000392	formononetin	CALM1
Gancao	MOL000392	formononetin	PKIA
Gancao	MOL000392	formononetin	ACHE
Gancao	MOL000392	formononetin	PPARG
Gancao	MOL000392	formononetin	IL4
Gancao	MOL000392	formononetin	SIRT1
Gancao	MOL000392	formononetin	ATP5F1B
Gancao	MOL000392	formononetin	MT-ND6
Gancao	MOL000392	formononetin	HSD3B2
Gancao	MOL000392	formononetin	HSD3B1
Gancao	MOL000417	Calycosin	NOS2
Gancao	MOL000417	Calycosin	PTGS1
Gancao	MOL000417	Calycosin	ESR1
Gancao	MOL000417	Calycosin	AR
Gancao	MOL000417	Calycosin	PPARG
Gancao	MOL000417	Calycosin	PTGS2
Gancao	MOL000417	Calycosin	RXRA
Gancao	MOL000417	Calycosin	ESR2
Gancao	MOL000417	Calycosin	DPP4
Gancao	MOL000417	Calycosin	MAPK14
Gancao	MOL000417	Calycosin	GSK3B
Gancao	MOL000417	Calycosin	HSP90AB1
Gancao	MOL000417	Calycosin	CHEK1
Gancao	MOL000417	Calycosin	CCNA2
Gancao	MOL000417	Calycosin	NCOA2
Gancao	MOL000417	Calycosin	CALM1
Gancao	MOL000417	Calycosin	ADRB2
Gancao	MOL000422	kaempferol	NOS2
Gancao	MOL000422	kaempferol	PTGS1
Gancao	MOL000422	kaempferol	AR
Gancao	MOL000422	kaempferol	PPARG
Gancao	MOL000422	kaempferol	PTGS2
Gancao	MOL000422	kaempferol	HSP90AB1
Gancao	MOL000422	kaempferol	PIK3CG
Gancao	MOL000422	kaempferol	NCOA2
Gancao	MOL000422	kaempferol	DPP4
Gancao	MOL000422	kaempferol	PGR
Gancao	MOL000422	kaempferol	CHRM1
Gancao	MOL000422	kaempferol	GABRA2
Gancao	MOL000422	kaempferol	ACHE
Gancao	MOL000422	kaempferol	SLC6A2
Gancao	MOL000422	kaempferol	CHRM2
Gancao	MOL000422	kaempferol	ADRA1B
Gancao	MOL000422	kaempferol	GABRA1
Gancao	MOL000422	kaempferol	TOP2A
Gancao	MOL000422	kaempferol	F7
Gancao	MOL000422	kaempferol	CALM1
Gancao	MOL000422	kaempferol	RELA
Gancao	MOL000422	kaempferol	IKBKB
Gancao	MOL000422	kaempferol	AKT1
Gancao	MOL000422	kaempferol	BCL2
Gancao	MOL000422	kaempferol	BAX
Gancao	MOL000422	kaempferol	TNF
Gancao	MOL000422	kaempferol	AHSA1
Gancao	MOL000422	kaempferol	CASP3
Gancao	MOL000422	kaempferol	MAPK8
Gancao	MOL000422	kaempferol	XDH
Gancao	MOL000422	kaempferol	MMP1
Gancao	MOL000422	kaempferol	STAT1
Gancao	MOL000422	kaempferol	PPARG
Gancao	MOL000422	kaempferol	HMOX1
Gancao	MOL000422	kaempferol	CYP3A4
Gancao	MOL000422	kaempferol	CYP1A2
Gancao	MOL000422	kaempferol	CYP1A1
Gancao	MOL000422	kaempferol	ICAM1
Gancao	MOL000422	kaempferol	SELE
Gancao	MOL000422	kaempferol	VCAM1
Gancao	MOL000422	kaempferol	NR1I2
Gancao	MOL000422	kaempferol	CYP1B1
Gancao	MOL000422	kaempferol	ALOX5AP
Gancao	MOL000422	kaempferol	HAS2
Gancao	MOL000422	kaempferol	GSTP1
Gancao	MOL000422	kaempferol	AHR
Gancao	MOL000422	kaempferol	PSMD3
Gancao	MOL000422	kaempferol	SLC2A4
Gancao	MOL000422	kaempferol	NR1I3
Gancao	MOL000422	kaempferol	INSR
Gancao	MOL000422	kaempferol	DIO1
Gancao	MOL000422	kaempferol	GSTM1
Gancao	MOL000422	kaempferol	GSTM2
Gancao	MOL000422	kaempferol	AKR1C3
Gancao	MOL000422	kaempferol	SLPI
Gancao	MOL004328	naringenin	PTGS1
Gancao	MOL004328	naringenin	ESR1
Gancao	MOL004328	naringenin	PTGS2
Gancao	MOL004328	naringenin	HSP90AB1
Gancao	MOL004328	naringenin	PIK3CG
Gancao	MOL004328	naringenin	RELA
Gancao	MOL004328	naringenin	AKT1
Gancao	MOL004328	naringenin	BCL2
Gancao	MOL004328	naringenin	MAPK3
Gancao	MOL004328	naringenin	MAPK1
Gancao	MOL004328	naringenin	CASP3
Gancao	MOL004328	naringenin	FASN
Gancao	MOL004328	naringenin	LDLR
Gancao	MOL004328	naringenin	BAD
Gancao	MOL004328	naringenin	SOD1
Gancao	MOL004328	naringenin	CAT
Gancao	MOL004328	naringenin	PPARG
Gancao	MOL004328	naringenin	MTTP
Gancao	MOL004328	naringenin	APOB
Gancao	MOL004328	naringenin	PLB1
Gancao	MOL004328	naringenin	HMGCR
Gancao	MOL004328	naringenin	GSTP1
Gancao	MOL004328	naringenin	PPARA
Gancao	MOL004328	naringenin	SREBF1
Gancao	MOL004328	naringenin	GSR
Gancao	MOL004328	naringenin	ABCC1
Gancao	MOL004328	naringenin	ADIPOQ
Gancao	MOL004328	naringenin	SOAT2
Gancao	MOL004328	naringenin	AKR1C1
Gancao	MOL004328	naringenin	GOT1
Gancao	MOL004328	naringenin	ABAT
Gancao	MOL004328	naringenin	CES1
Gancao	MOL004328	naringenin	SOAT1
Gancao	MOL004805	(2S)-2-[4-hydroxy-3-(3-methylbut-2-enyl)phenyl]-8,8-dimethyl-2,3-dihydropyrano[2,3-f]chromen-4-one	NOS2
Gancao	MOL004805	(2S)-2-[4-hydroxy-3-(3-methylbut-2-enyl)phenyl]-8,8-dimethyl-2,3-dihydropyrano[2,3-f]chromen-4-one	KCNH2
Gancao	MOL004805	(2S)-2-[4-hydroxy-3-(3-methylbut-2-enyl)phenyl]-8,8-dimethyl-2,3-dihydropyrano[2,3-f]chromen-4-one	ESR1
Gancao	MOL004805	(2S)-2-[4-hydroxy-3-(3-methylbut-2-enyl)phenyl]-8,8-dimethyl-2,3-dihydropyrano[2,3-f]chromen-4-one	AR
Gancao	MOL004805	(2S)-2-[4-hydroxy-3-(3-methylbut-2-enyl)phenyl]-8,8-dimethyl-2,3-dihydropyrano[2,3-f]chromen-4-one	PPARG
Gancao	MOL004805	(2S)-2-[4-hydroxy-3-(3-methylbut-2-enyl)phenyl]-8,8-dimethyl-2,3-dihydropyrano[2,3-f]chromen-4-one	PTGS2
Gancao	MOL004805	(2S)-2-[4-hydroxy-3-(3-methylbut-2-enyl)phenyl]-8,8-dimethyl-2,3-dihydropyrano[2,3-f]chromen-4-one	ESR2
Gancao	MOL004805	(2S)-2-[4-hydroxy-3-(3-methylbut-2-enyl)phenyl]-8,8-dimethyl-2,3-dihydropyrano[2,3-f]chromen-4-one	MAPK14
Gancao	MOL004805	(2S)-2-[4-hydroxy-3-(3-methylbut-2-enyl)phenyl]-8,8-dimethyl-2,3-dihydropyrano[2,3-f]chromen-4-one	GSK3B
Gancao	MOL004805	(2S)-2-[4-hydroxy-3-(3-methylbut-2-enyl)phenyl]-8,8-dimethyl-2,3-dihydropyrano[2,3-f]chromen-4-one	CALM1
Gancao	MOL004903	liquiritin	F7
Gancao	MOL004903	liquiritin	CALM1
Gancao	MOL004903	liquiritin	PTGS2
Gancao	MOL004903	liquiritin	KDR
Gancao	MOL004903	liquiritin	SOD1
Gancao	MOL004855	Licoricone	NOS2
Gancao	MOL004855	Licoricone	KCNH2
Gancao	MOL004855	Licoricone	ESR1
Gancao	MOL004855	Licoricone	AR
Gancao	MOL004855	Licoricone	PPARG
Gancao	MOL004855	Licoricone	PTGS2
Gancao	MOL004855	Licoricone	KDR
Gancao	MOL004855	Licoricone	TOP2A
Gancao	MOL004855	Licoricone	CHEK1
Gancao	MOL004855	Licoricone	NCOA2
Gancao	MOL004855	Licoricone	CALM1
Gancao	MOL004904	licopyranocoumarin	NOS2
Gancao	MOL004904	licopyranocoumarin	ESR1
Gancao	MOL004904	licopyranocoumarin	AR
Gancao	MOL004904	licopyranocoumarin	PPARG
Gancao	MOL004904	licopyranocoumarin	PTGS2
Gancao	MOL004904	licopyranocoumarin	F7
Gancao	MOL004904	licopyranocoumarin	KDR
Gancao	MOL004904	licopyranocoumarin	ACHE
Gancao	MOL004904	licopyranocoumarin	TOP2A
Gancao	MOL004904	licopyranocoumarin	CCNA2
Gancao	MOL004904	licopyranocoumarin	CALM1
Gancao	MOL004884	Licoisoflavone B	NOS2
Gancao	MOL004884	Licoisoflavone B	ESR1
Gancao	MOL004884	Licoisoflavone B	AR
Gancao	MOL004884	Licoisoflavone B	PPARG
Gancao	MOL004884	Licoisoflavone B	PTGS2
Gancao	MOL004884	Licoisoflavone B	ACHE
Gancao	MOL004884	Licoisoflavone B	TOP2A
Gancao	MOL004884	Licoisoflavone B	ESR2
Gancao	MOL004884	Licoisoflavone B	GSK3B
Gancao	MOL004884	Licoisoflavone B	CHEK1
Gancao	MOL004884	Licoisoflavone B	CCNA2
Gancao	MOL004884	Licoisoflavone B	CALM1
Gancao	MOL004883	Licoisoflavone	NOS2
Gancao	MOL004883	Licoisoflavone	ESR1
Gancao	MOL004883	Licoisoflavone	AR
Gancao	MOL004883	Licoisoflavone	PPARG
Gancao	MOL004883	Licoisoflavone	PTGS2
Gancao	MOL004883	Licoisoflavone	KDR
Gancao	MOL004883	Licoisoflavone	TOP2A
Gancao	MOL004883	Licoisoflavone	DPP4
Gancao	MOL004883	Licoisoflavone	MAPK14
Gancao	MOL004883	Licoisoflavone	HSP90AB1
Gancao	MOL004883	Licoisoflavone	CHEK1
Gancao	MOL004883	Licoisoflavone	CCNA2
Gancao	MOL004883	Licoisoflavone	NCOA2
Gancao	MOL004883	Licoisoflavone	CALM1
Gancao	MOL004885	licoisoflavanone	NOS2
Gancao	MOL004885	licoisoflavanone	PTGS1
Gancao	MOL004885	licoisoflavanone	ESR1
Gancao	MOL004885	licoisoflavanone	AR
Gancao	MOL004885	licoisoflavanone	SCN5A
Gancao	MOL004885	licoisoflavanone	PPARG
Gancao	MOL004885	licoisoflavanone	PTGS2
Gancao	MOL004885	licoisoflavanone	F7
Gancao	MOL004885	licoisoflavanone	ACHE
Gancao	MOL004885	licoisoflavanone	TOP2A
Gancao	MOL004885	licoisoflavanone	ESR2
Gancao	MOL004885	licoisoflavanone	GSK3B
Gancao	MOL004885	licoisoflavanone	HSP90AB1
Gancao	MOL004885	licoisoflavanone	CCNA2
Gancao	MOL004885	licoisoflavanone	NCOA1
Gancao	MOL004885	licoisoflavanone	CALM1
Gancao	MOL004882	Licocoumarone	ESR1
Gancao	MOL004882	Licocoumarone	AR
Gancao	MOL004882	Licocoumarone	ESR2
Gancao	MOL004882	Licocoumarone	GSK3B
Gancao	MOL004882	Licocoumarone	HSP90AB1
Gancao	MOL004882	Licocoumarone	CCNA2
Gancao	MOL004848	licochalcone G	NOS2
Gancao	MOL004848	licochalcone G	ESR1
Gancao	MOL004848	licochalcone G	AR
Gancao	MOL004848	licochalcone G	PPARG
Gancao	MOL004848	licochalcone G	PTGS2
Gancao	MOL004848	licochalcone G	KDR
Gancao	MOL004848	licochalcone G	ESR2
Gancao	MOL004848	licochalcone G	MAPK14
Gancao	MOL004848	licochalcone G	GSK3B
Gancao	MOL004848	licochalcone G	HSP90AB1
Gancao	MOL004848	licochalcone G	CCNA2
Gancao	MOL004848	licochalcone G	NCOA2
Gancao	MOL004848	licochalcone G	CALM1
Gancao	MOL004841	Licochalcone B	NOS2
Gancao	MOL004841	Licochalcone B	PTGS1
Gancao	MOL004841	Licochalcone B	ESR1
Gancao	MOL004841	Licochalcone B	AR
Gancao	MOL004841	Licochalcone B	PPARG
Gancao	MOL004841	Licochalcone B	PTGS2
Gancao	MOL004841	Licochalcone B	CA2
Gancao	MOL004841	Licochalcone B	ADRB2
Gancao	MOL004841	Licochalcone B	ESR2
Gancao	MOL004841	Licochalcone B	MAPK14
Gancao	MOL004841	Licochalcone B	GSK3B
Gancao	MOL004841	Licochalcone B	HSP90AB1
Gancao	MOL004841	Licochalcone B	CHEK1
Gancao	MOL004841	Licochalcone B	CCNA2
Gancao	MOL004841	Licochalcone B	CALM1
Gancao	MOL000497	licochalcone a	NOS2
Gancao	MOL000497	licochalcone a	PTGS1
Gancao	MOL000497	licochalcone a	CHRM1
Gancao	MOL000497	licochalcone a	ESR1
Gancao	MOL000497	licochalcone a	AR
Gancao	MOL000497	licochalcone a	SCN5A
Gancao	MOL000497	licochalcone a	PPARG
Gancao	MOL000497	licochalcone a	PTGS2
Gancao	MOL000497	licochalcone a	CA2
Gancao	MOL000497	licochalcone a	ADRA1B
Gancao	MOL000497	licochalcone a	SLC6A3
Gancao	MOL000497	licochalcone a	ESR2
Gancao	MOL000497	licochalcone a	MAPK14
Gancao	MOL000497	licochalcone a	GSK3B
Gancao	MOL000497	licochalcone a	HSP90AB1
Gancao	MOL000497	licochalcone a	CHEK1
Gancao	MOL000497	licochalcone a	CCNA2
Gancao	MOL000497	licochalcone a	CALM1
Gancao	MOL000497	licochalcone a	ADRB2
Gancao	MOL000497	licochalcone a	NCOA2
Gancao	MOL000497	licochalcone a	RELA
Gancao	MOL000497	licochalcone a	STAT3
Gancao	MOL000497	licochalcone a	CCND1
Gancao	MOL000497	licochalcone a	BCL2
Gancao	MOL000497	licochalcone a	EIF6
Gancao	MOL000497	licochalcone a	MAPK1
Gancao	MOL000497	licochalcone a	RB1
Gancao	MOL000497	licochalcone a	FOSL2
Gancao	MOL005012	Licoagroisoflavone	NOS2
Gancao	MOL005012	Licoagroisoflavone	ESR1
Gancao	MOL005012	Licoagroisoflavone	AR
Gancao	MOL005012	Licoagroisoflavone	SCN5A
Gancao	MOL005012	Licoagroisoflavone	PPARG
Gancao	MOL005012	Licoagroisoflavone	PTGS2
Gancao	MOL005012	Licoagroisoflavone	ESR2
Gancao	MOL005012	Licoagroisoflavone	DPP4
Gancao	MOL005012	Licoagroisoflavone	MAPK14
Gancao	MOL005012	Licoagroisoflavone	GSK3B
Gancao	MOL005012	Licoagroisoflavone	CHEK1
Gancao	MOL005012	Licoagroisoflavone	CCNA2
Gancao	MOL005012	Licoagroisoflavone	CALM1
Gancao	MOL005003	Licoagrocarpin	NOS2
Gancao	MOL005003	Licoagrocarpin	PTGS1
Gancao	MOL005003	Licoagrocarpin	CHRM3
Gancao	MOL005003	Licoagrocarpin	KCNH2
Gancao	MOL005003	Licoagrocarpin	CHRM1
Gancao	MOL005003	Licoagrocarpin	ESR1
Gancao	MOL005003	Licoagrocarpin	AR
Gancao	MOL005003	Licoagrocarpin	SCN5A
Gancao	MOL005003	Licoagrocarpin	PPARG
Gancao	MOL005003	Licoagrocarpin	CHRM5
Gancao	MOL005003	Licoagrocarpin	PTGS2
Gancao	MOL005003	Licoagrocarpin	RXRA
Gancao	MOL005003	Licoagrocarpin	ACHE
Gancao	MOL005003	Licoagrocarpin	ADRA1B
Gancao	MOL005003	Licoagrocarpin	ADRB2
Gancao	MOL005003	Licoagrocarpin	ESR2
Gancao	MOL005003	Licoagrocarpin	MAPK14
Gancao	MOL005003	Licoagrocarpin	GSK3B
Gancao	MOL005003	Licoagrocarpin	HSP90AB1
Gancao	MOL005003	Licoagrocarpin	RXRB
Gancao	MOL005003	Licoagrocarpin	CCNA2
Gancao	MOL005003	Licoagrocarpin	NCOA2
Gancao	MOL005003	Licoagrocarpin	CALM1
Gancao	MOL004820	kanzonols W	NOS2
Gancao	MOL004820	kanzonols W	PTGS1
Gancao	MOL004820	kanzonols W	ESR1
Gancao	MOL004820	kanzonols W	AR
Gancao	MOL004820	kanzonols W	SCN5A
Gancao	MOL004820	kanzonols W	PPARG
Gancao	MOL004820	kanzonols W	PTGS2
Gancao	MOL004820	kanzonols W	RXRA
Gancao	MOL004820	kanzonols W	TOP2A
Gancao	MOL004820	kanzonols W	ESR2
Gancao	MOL004820	kanzonols W	MAPK14
Gancao	MOL004820	kanzonols W	GSK3B
Gancao	MOL004820	kanzonols W	CHEK1
Gancao	MOL004820	kanzonols W	CCNA2
Gancao	MOL004820	kanzonols W	NCOA2
Gancao	MOL004820	kanzonols W	NCOA1
Gancao	MOL004820	kanzonols W	CALM1
Gancao	MOL004988	Kanzonol F	ESR1
Gancao	MOL004988	Kanzonol F	AR
Gancao	MOL004988	Kanzonol F	PTGS2
Gancao	MOL004988	Kanzonol F	ESR2
Gancao	MOL004988	Kanzonol F	NCOA2
Gancao	MOL004988	Kanzonol F	CALM1
Gancao	MOL004814	Isotrifoliol	NOS2
Gancao	MOL004814	Isotrifoliol	ESR1
Gancao	MOL004814	Isotrifoliol	AR
Gancao	MOL004814	Isotrifoliol	PTGS2
Gancao	MOL004814	Isotrifoliol	ESR2
Gancao	MOL004814	Isotrifoliol	MAPK14
Gancao	MOL004814	Isotrifoliol	GSK3B
Gancao	MOL004814	Isotrifoliol	HSP90AB1
Gancao	MOL004814	Isotrifoliol	PIK3CG
Gancao	MOL004814	Isotrifoliol	CHEK1
Gancao	MOL004814	Isotrifoliol	CCNA2
Gancao	MOL004949	Isolicoflavonol	NOS2
Gancao	MOL004949	Isolicoflavonol	ESR1
Gancao	MOL004949	Isolicoflavonol	AR
Gancao	MOL004949	Isolicoflavonol	PPARG
Gancao	MOL004949	Isolicoflavonol	PTGS2
Gancao	MOL004949	Isolicoflavonol	GSK3B
Gancao	MOL004949	Isolicoflavonol	HSP90AB1
Gancao	MOL004949	Isolicoflavonol	CCNA2
Gancao	MOL004949	Isolicoflavonol	NCOA2
Gancao	MOL004949	Isolicoflavonol	CALM1
Gancao	MOL004948	Isoglycyrol	NOS2
Gancao	MOL004948	Isoglycyrol	ESR1
Gancao	MOL004948	Isoglycyrol	AR
Gancao	MOL004948	Isoglycyrol	PTGS2
Gancao	MOL004948	Isoglycyrol	DPP4
Gancao	MOL004948	Isoglycyrol	GSK3B
Gancao	MOL004980	Inflacoumarin A	ESR1
Gancao	MOL004980	Inflacoumarin A	AR
Gancao	MOL004980	Inflacoumarin A	PPARG
Gancao	MOL004980	Inflacoumarin A	PTGS2
Gancao	MOL004980	Inflacoumarin A	ADRB2
Gancao	MOL004980	Inflacoumarin A	DPP4
Gancao	MOL004980	Inflacoumarin A	HSP90AB1
Gancao	MOL004980	Inflacoumarin A	NCOA2
Gancao	MOL004980	Inflacoumarin A	CALM1
Gancao	MOL004980	Inflacoumarin A	PTGS1
Gancao	MOL004980	Inflacoumarin A	SCN5A
Gancao	MOL004985	icos-5-enoic acid	NCOA2
Gancao	MOL004957	HMO	NOS2
Gancao	MOL004957	HMO	PTGS1
Gancao	MOL004957	HMO	CHRM1
Gancao	MOL004957	HMO	ESR1
Gancao	MOL004957	HMO	AR
Gancao	MOL004957	HMO	SCN5A
Gancao	MOL004957	HMO	PPARG
Gancao	MOL004957	HMO	PTGS2
Gancao	MOL004957	HMO	RXRA
Gancao	MOL004957	HMO	SLC6A3
Gancao	MOL004957	HMO	ADRB2
Gancao	MOL004957	HMO	SLC6A4
Gancao	MOL004957	HMO	ESR2
Gancao	MOL004957	HMO	DPP4
Gancao	MOL004957	HMO	MAPK14
Gancao	MOL004957	HMO	GSK3B
Gancao	MOL004957	HMO	MAOB
Gancao	MOL004957	HMO	CHEK1
Gancao	MOL004957	HMO	CCNA2
Gancao	MOL004957	HMO	PKIA
Gancao	MOL004957	HMO	CALM1
Gancao	MOL004907	Glyzaglabrin	NOS2
Gancao	MOL004907	Glyzaglabrin	PTGS1
Gancao	MOL004907	Glyzaglabrin	ESR1
Gancao	MOL004907	Glyzaglabrin	AR
Gancao	MOL004907	Glyzaglabrin	PPARG
Gancao	MOL004907	Glyzaglabrin	PTGS2
Gancao	MOL004907	Glyzaglabrin	ESR2
Gancao	MOL004907	Glyzaglabrin	DPP4
Gancao	MOL004907	Glyzaglabrin	MAPK14
Gancao	MOL004907	Glyzaglabrin	GSK3B
Gancao	MOL004907	Glyzaglabrin	HSP90AB1
Gancao	MOL004907	Glyzaglabrin	PIK3CG
Gancao	MOL004907	Glyzaglabrin	CHEK1
Gancao	MOL004907	Glyzaglabrin	CCNA2
Gancao	MOL004835	Glypallichalcone	NOS2
Gancao	MOL004835	Glypallichalcone	PTGS1
Gancao	MOL004835	Glypallichalcone	CHRM1
Gancao	MOL004835	Glypallichalcone	ESR1
Gancao	MOL004835	Glypallichalcone	AR
Gancao	MOL004835	Glypallichalcone	SCN5A
Gancao	MOL004835	Glypallichalcone	PPARG
Gancao	MOL004835	Glypallichalcone	PTGS2
Gancao	MOL004835	Glypallichalcone	CA2
Gancao	MOL004835	Glypallichalcone	ADRA1B
Gancao	MOL004835	Glypallichalcone	SLC6A3
Gancao	MOL004835	Glypallichalcone	ADRB2
Gancao	MOL004835	Glypallichalcone	SLC6A4
Gancao	MOL004835	Glypallichalcone	ESR2
Gancao	MOL004835	Glypallichalcone	MAPK14
Gancao	MOL004835	Glypallichalcone	GSK3B
Gancao	MOL004835	Glypallichalcone	HSP90AB1
Gancao	MOL004835	Glypallichalcone	LTA4H
Gancao	MOL004835	Glypallichalcone	MAOB
Gancao	MOL004835	Glypallichalcone	CHEK1
Gancao	MOL004835	Glypallichalcone	CCNA2
Gancao	MOL004835	Glypallichalcone	NCOA1
Gancao	MOL004835	Glypallichalcone	PKIA
Gancao	MOL004835	Glypallichalcone	CALM1
Gancao	MOL005008	Glycyrrhiza flavonol A	NOS2
Gancao	MOL005008	Glycyrrhiza flavonol A	ESR1
Gancao	MOL005008	Glycyrrhiza flavonol A	AR
Gancao	MOL005008	Glycyrrhiza flavonol A	PTGS2
Gancao	MOL005008	Glycyrrhiza flavonol A	F7
Gancao	MOL005008	Glycyrrhiza flavonol A	ACHE
Gancao	MOL005008	Glycyrrhiza flavonol A	TOP2A
Gancao	MOL005008	Glycyrrhiza flavonol A	ESR2
Gancao	MOL005008	Glycyrrhiza flavonol A	DPP4
Gancao	MOL005008	Glycyrrhiza flavonol A	GSK3B
Gancao	MOL005008	Glycyrrhiza flavonol A	HSP90AB1
Gancao	MOL005008	Glycyrrhiza flavonol A	CCNA2
Gancao	MOL005008	Glycyrrhiza flavonol A	CALM1
Gancao	MOL004879	Glycyrin	NOS2
Gancao	MOL004879	Glycyrin	KCNH2
Gancao	MOL004879	Glycyrin	ESR1
Gancao	MOL004879	Glycyrin	AR
Gancao	MOL004879	Glycyrin	PPARG
Gancao	MOL004879	Glycyrin	PTGS2
Gancao	MOL004879	Glycyrin	KDR
Gancao	MOL004879	Glycyrin	TOP2A
Gancao	MOL004879	Glycyrin	ESR2
Gancao	MOL004879	Glycyrin	DPP4
Gancao	MOL004879	Glycyrin	CHEK1
Gancao	MOL004879	Glycyrin	NCOA2
Gancao	MOL004879	Glycyrin	CALM1
Gancao	MOL005007	Glyasperins M	NOS2
Gancao	MOL005007	Glyasperins M	PTGS1
Gancao	MOL005007	Glyasperins M	KCNH2
Gancao	MOL005007	Glyasperins M	ESR1
Gancao	MOL005007	Glyasperins M	AR
Gancao	MOL005007	Glyasperins M	SCN5A
Gancao	MOL005007	Glyasperins M	PPARG
Gancao	MOL005007	Glyasperins M	PTGS2
Gancao	MOL005007	Glyasperins M	F7
Gancao	MOL005007	Glyasperins M	KDR
Gancao	MOL005007	Glyasperins M	ACHE
Gancao	MOL005007	Glyasperins M	TOP2A
Gancao	MOL005007	Glyasperins M	ESR2
Gancao	MOL005007	Glyasperins M	PPARD
Gancao	MOL005007	Glyasperins M	GSK3B
Gancao	MOL005007	Glyasperins M	HSP90AB1
Gancao	MOL005007	Glyasperins M	CCNA2
Gancao	MOL005007	Glyasperins M	NCOA2
Gancao	MOL005007	Glyasperins M	NCOA1
Gancao	MOL005007	Glyasperins M	KCNMA1
Gancao	MOL005007	Glyasperins M	CALM1
Gancao	MOL004810	glyasperin F	NOS2
Gancao	MOL004810	glyasperin F	PTGS1
Gancao	MOL004810	glyasperin F	ESR1
Gancao	MOL004810	glyasperin F	AR
Gancao	MOL004810	glyasperin F	SCN5A
Gancao	MOL004810	glyasperin F	PPARG
Gancao	MOL004810	glyasperin F	PTGS2
Gancao	MOL004810	glyasperin F	TOP2A
Gancao	MOL004810	glyasperin F	ESR2
Gancao	MOL004810	glyasperin F	MAPK14
Gancao	MOL004810	glyasperin F	GSK3B
Gancao	MOL004810	glyasperin F	HSP90AB1
Gancao	MOL004810	glyasperin F	CCNA2
Gancao	MOL004810	glyasperin F	CALM1
Gancao	MOL004811	Glyasperin C	NOS2
Gancao	MOL004811	Glyasperin C	KCNH2
Gancao	MOL004811	Glyasperin C	ESR1
Gancao	MOL004811	Glyasperin C	AR
Gancao	MOL004811	Glyasperin C	SCN5A
Gancao	MOL004811	Glyasperin C	PPARG
Gancao	MOL004811	Glyasperin C	PTGS2
Gancao	MOL004811	Glyasperin C	RXRA
Gancao	MOL004811	Glyasperin C	ACHE
Gancao	MOL004811	Glyasperin C	TOP2A
Gancao	MOL004811	Glyasperin C	ESR2
Gancao	MOL004811	Glyasperin C	DPP4
Gancao	MOL004811	Glyasperin C	MAPK14
Gancao	MOL004811	Glyasperin C	GSK3B
Gancao	MOL004811	Glyasperin C	HSP90AB1
Gancao	MOL004811	Glyasperin C	CHEK1
Gancao	MOL004811	Glyasperin C	CCNA2
Gancao	MOL004811	Glyasperin C	NCOA2
Gancao	MOL004811	Glyasperin C	CALM1
Gancao	MOL004808	glyasperin B	NOS2
Gancao	MOL004808	glyasperin B	ESR1
Gancao	MOL004808	glyasperin B	AR
Gancao	MOL004808	glyasperin B	PPARG
Gancao	MOL004808	glyasperin B	PTGS2
Gancao	MOL004808	glyasperin B	F7
Gancao	MOL004808	glyasperin B	KDR
Gancao	MOL004808	glyasperin B	ACHE
Gancao	MOL004808	glyasperin B	TOP2A
Gancao	MOL004808	glyasperin B	ESR2
Gancao	MOL004808	glyasperin B	DPP4
Gancao	MOL004808	glyasperin B	GSK3B
Gancao	MOL004808	glyasperin B	HSP90AB1
Gancao	MOL004808	glyasperin B	CCNA2
Gancao	MOL004808	glyasperin B	NCOA2
Gancao	MOL004808	glyasperin B	CALM1
Gancao	MOL004829	Glepidotin B	PTGS1
Gancao	MOL004829	Glepidotin B	ESR1
Gancao	MOL004829	Glepidotin B	SCN5A
Gancao	MOL004829	Glepidotin B	PTGS2
Gancao	MOL004829	Glepidotin B	F7
Gancao	MOL004829	Glepidotin B	RXRA
Gancao	MOL004829	Glepidotin B	ADRA1B
Gancao	MOL004829	Glepidotin B	TOP2A
Gancao	MOL004829	Glepidotin B	HSP90AB1
Gancao	MOL004829	Glepidotin B	NCOA1
Gancao	MOL004829	Glepidotin B	CALM1
Gancao	MOL004828	Glepidotin A	NOS2
Gancao	MOL004828	Glepidotin A	PTGS1
Gancao	MOL004828	Glepidotin A	ESR1
Gancao	MOL004828	Glepidotin A	AR
Gancao	MOL004828	Glepidotin A	SCN5A
Gancao	MOL004828	Glepidotin A	PPARG
Gancao	MOL004828	Glepidotin A	PTGS2
Gancao	MOL004828	Glepidotin A	F7
Gancao	MOL004828	Glepidotin A	KDR
Gancao	MOL004828	Glepidotin A	RXRA
Gancao	MOL004828	Glepidotin A	TOP2A
Gancao	MOL004828	Glepidotin A	DPP4
Gancao	MOL004828	Glepidotin A	MAPK14
Gancao	MOL004828	Glepidotin A	GSK3B
Gancao	MOL004828	Glepidotin A	HSP90AB1
Gancao	MOL004828	Glepidotin A	CHEK1
Gancao	MOL004828	Glepidotin A	CCNA2
Gancao	MOL004828	Glepidotin A	CALM1
Gancao	MOL004912	Glabrone	NOS2
Gancao	MOL004912	Glabrone	PTGS1
Gancao	MOL004912	Glabrone	ESR1
Gancao	MOL004912	Glabrone	AR
Gancao	MOL004912	Glabrone	SCN5A
Gancao	MOL004912	Glabrone	PPARG
Gancao	MOL004912	Glabrone	PTGS2
Gancao	MOL004912	Glabrone	RXRA
Gancao	MOL004912	Glabrone	ACHE
Gancao	MOL004912	Glabrone	ESR2
Gancao	MOL004912	Glabrone	DPP4
Gancao	MOL004912	Glabrone	MAPK14
Gancao	MOL004912	Glabrone	GSK3B
Gancao	MOL004912	Glabrone	CHEK1
Gancao	MOL004912	Glabrone	CCNA2
Gancao	MOL004912	Glabrone	CALM1
Gancao	MOL004908	Glabridin	NOS2
Gancao	MOL004908	Glabridin	CHRM1
Gancao	MOL004908	Glabridin	ESR1
Gancao	MOL004908	Glabridin	AR
Gancao	MOL004908	Glabridin	SCN5A
Gancao	MOL004908	Glabridin	PPARG
Gancao	MOL004908	Glabridin	PTGS2
Gancao	MOL004908	Glabridin	RXRA
Gancao	MOL004908	Glabridin	ACHE
Gancao	MOL004908	Glabridin	ADRA1B
Gancao	MOL004908	Glabridin	ADRB2
Gancao	MOL004908	Glabridin	ESR2
Gancao	MOL004908	Glabridin	MAPK14
Gancao	MOL004908	Glabridin	GSK3B
Gancao	MOL004908	Glabridin	CHEK1
Gancao	MOL004908	Glabridin	RXRB
Gancao	MOL004908	Glabridin	CCNA2
Gancao	MOL004908	Glabridin	NCOA2
Gancao	MOL004908	Glabridin	NCOA1
Gancao	MOL004908	Glabridin	CALM1
Gancao	MOL004911	Glabrene	NOS2
Gancao	MOL004911	Glabrene	PTGS1
Gancao	MOL004911	Glabrene	ESR1
Gancao	MOL004911	Glabrene	AR
Gancao	MOL004911	Glabrene	SCN5A
Gancao	MOL004911	Glabrene	PPARG
Gancao	MOL004911	Glabrene	PTGS2
Gancao	MOL004911	Glabrene	RXRA
Gancao	MOL004911	Glabrene	ADRB2
Gancao	MOL004911	Glabrene	ESR2
Gancao	MOL004911	Glabrene	MAPK14
Gancao	MOL004911	Glabrene	GSK3B
Gancao	MOL004911	Glabrene	HSP90AB1
Gancao	MOL004911	Glabrene	NCOA2
Gancao	MOL004911	Glabrene	CALM1
Gancao	MOL004910	Glabranin	NOS2
Gancao	MOL004910	Glabranin	PTGS1
Gancao	MOL004910	Glabranin	ESR1
Gancao	MOL004910	Glabranin	SCN5A
Gancao	MOL004910	Glabranin	PTGS2
Gancao	MOL004910	Glabranin	HSP90AB1
Gancao	MOL004910	Glabranin	CALM1
Gancao	MOL005001	Gancaonin H	ESR1
Gancao	MOL005001	Gancaonin H	AR
Gancao	MOL005001	Gancaonin H	PTGS2
Gancao	MOL005001	Gancaonin H	KDR
Gancao	MOL005001	Gancaonin H	TOP2A
Gancao	MOL005001	Gancaonin H	HSP90AB1
Gancao	MOL005001	Gancaonin H	CCNA2
Gancao	MOL005001	Gancaonin H	NCOA2
Gancao	MOL005001	Gancaonin H	CALM1
Gancao	MOL005000	Gancaonin G	NOS2
Gancao	MOL005000	Gancaonin G	ESR1
Gancao	MOL005000	Gancaonin G	AR
Gancao	MOL005000	Gancaonin G	PPARG
Gancao	MOL005000	Gancaonin G	PTGS2
Gancao	MOL005000	Gancaonin G	TOP2A
Gancao	MOL005000	Gancaonin G	ESR2
Gancao	MOL005000	Gancaonin G	DPP4
Gancao	MOL005000	Gancaonin G	MAPK14
Gancao	MOL005000	Gancaonin G	GSK3B
Gancao	MOL005000	Gancaonin G	HSP90AB1
Gancao	MOL005000	Gancaonin G	CHEK1
Gancao	MOL005000	Gancaonin G	CCNA2
Gancao	MOL005000	Gancaonin G	NCOA2
Gancao	MOL005000	Gancaonin G	CALM1
Gancao	MOL004857	Gancaonin B	NOS2
Gancao	MOL004857	Gancaonin B	ESR1
Gancao	MOL004857	Gancaonin B	AR
Gancao	MOL004857	Gancaonin B	PPARG
Gancao	MOL004857	Gancaonin B	PTGS2
Gancao	MOL004857	Gancaonin B	F7
Gancao	MOL004857	Gancaonin B	KDR
Gancao	MOL004857	Gancaonin B	ADRA1B
Gancao	MOL004857	Gancaonin B	ADRB2
Gancao	MOL004857	Gancaonin B	TOP2A
Gancao	MOL004857	Gancaonin B	ESR2
Gancao	MOL004857	Gancaonin B	DPP4
Gancao	MOL004857	Gancaonin B	GSK3B
Gancao	MOL004857	Gancaonin B	HSP90AB1
Gancao	MOL004857	Gancaonin B	CHEK1
Gancao	MOL004857	Gancaonin B	CCNA2
Gancao	MOL004857	Gancaonin B	NCOA2
Gancao	MOL004857	Gancaonin B	CALM1
Gancao	MOL004856	Gancaonin A	NOS2
Gancao	MOL004856	Gancaonin A	ESR1
Gancao	MOL004856	Gancaonin A	AR
Gancao	MOL004856	Gancaonin A	SCN5A
Gancao	MOL004856	Gancaonin A	PPARG
Gancao	MOL004856	Gancaonin A	PTGS2
Gancao	MOL004856	Gancaonin A	ACHE
Gancao	MOL004856	Gancaonin A	TOP2A
Gancao	MOL004856	Gancaonin A	ESR2
Gancao	MOL004856	Gancaonin A	DPP4
Gancao	MOL004856	Gancaonin A	GSK3B
Gancao	MOL004856	Gancaonin A	HSP90AB1
Gancao	MOL004856	Gancaonin A	CHEK1
Gancao	MOL004856	Gancaonin A	CCNA2
Gancao	MOL004856	Gancaonin A	NCOA2
Gancao	MOL004856	Gancaonin A	CALM1
Gancao	MOL004996	gadelaidic acid	NCOA2
Gancao	MOL004915	Eurycarpin A	NOS2
Gancao	MOL004915	Eurycarpin A	ESR1
Gancao	MOL004915	Eurycarpin A	AR
Gancao	MOL004915	Eurycarpin A	SCN5A
Gancao	MOL004915	Eurycarpin A	PPARG
Gancao	MOL004915	Eurycarpin A	PTGS2
Gancao	MOL004915	Eurycarpin A	ESR2
Gancao	MOL004915	Eurycarpin A	DPP4
Gancao	MOL004915	Eurycarpin A	MAPK14
Gancao	MOL004915	Eurycarpin A	GSK3B
Gancao	MOL004915	Eurycarpin A	HSP90AB1
Gancao	MOL004915	Eurycarpin A	CHEK1
Gancao	MOL004915	Eurycarpin A	CCNA2
Gancao	MOL004915	Eurycarpin A	CALM1
Gancao	MOL004806	euchrenone	NOS2
Gancao	MOL004806	euchrenone	KCNH2
Gancao	MOL004806	euchrenone	ESR1
Gancao	MOL004806	euchrenone	SCN5A
Gancao	MOL004806	euchrenone	PTGS2
Gancao	MOL004806	euchrenone	ESR2
Gancao	MOL004806	euchrenone	BACE1
Gancao	MOL004806	euchrenone	CALM1
Gancao	MOL005020	dehydroglyasperins C	NOS2
Gancao	MOL005020	dehydroglyasperins C	ESR1
Gancao	MOL005020	dehydroglyasperins C	AR
Gancao	MOL005020	dehydroglyasperins C	SCN5A
Gancao	MOL005020	dehydroglyasperins C	PPARG
Gancao	MOL005020	dehydroglyasperins C	PTGS2
Gancao	MOL005020	dehydroglyasperins C	ADRB2
Gancao	MOL005020	dehydroglyasperins C	ESR2
Gancao	MOL005020	dehydroglyasperins C	MAPK14
Gancao	MOL005020	dehydroglyasperins C	HSP90AB1
Gancao	MOL005020	dehydroglyasperins C	CHEK1
Gancao	MOL005020	dehydroglyasperins C	CCNA2
Gancao	MOL005020	dehydroglyasperins C	NCOA2
Gancao	MOL005020	dehydroglyasperins C	CALM1
Gancao	MOL004993	8-prenylated eriodictyol	ESR1
Gancao	MOL004993	8-prenylated eriodictyol	SCN5A
Gancao	MOL004993	8-prenylated eriodictyol	PTGS2
Gancao	MOL004993	8-prenylated eriodictyol	F7
Gancao	MOL004993	8-prenylated eriodictyol	HSP90AB1
Gancao	MOL004993	8-prenylated eriodictyol	NCOA1
Gancao	MOL004993	8-prenylated eriodictyol	CALM1
Gancao	MOL004838	8-(6-hydroxy-2-benzofuranyl)-2,2-dimethyl-5-chromenol	NOS2
Gancao	MOL004838	8-(6-hydroxy-2-benzofuranyl)-2,2-dimethyl-5-chromenol	ESR1
Gancao	MOL004838	8-(6-hydroxy-2-benzofuranyl)-2,2-dimethyl-5-chromenol	PTGS2
Gancao	MOL004838	8-(6-hydroxy-2-benzofuranyl)-2,2-dimethyl-5-chromenol	RXRA
Gancao	MOL004838	8-(6-hydroxy-2-benzofuranyl)-2,2-dimethyl-5-chromenol	HSP90AB1
Gancao	MOL004838	8-(6-hydroxy-2-benzofuranyl)-2,2-dimethyl-5-chromenol	PIK3CG
Gancao	MOL004990	7,2',4'-trihydroxy－5-methoxy-3－arylcoumarin	NOS2
Gancao	MOL004990	7,2',4'-trihydroxy－5-methoxy-3－arylcoumarin	PTGS1
Gancao	MOL004990	7,2',4'-trihydroxy－5-methoxy-3－arylcoumarin	ESR1
Gancao	MOL004990	7,2',4'-trihydroxy－5-methoxy-3－arylcoumarin	AR
Gancao	MOL004990	7,2',4'-trihydroxy－5-methoxy-3－arylcoumarin	PPARG
Gancao	MOL004990	7,2',4'-trihydroxy－5-methoxy-3－arylcoumarin	PTGS2
Gancao	MOL004990	7,2',4'-trihydroxy－5-methoxy-3－arylcoumarin	ESR2
Gancao	MOL004990	7,2',4'-trihydroxy－5-methoxy-3－arylcoumarin	DPP4
Gancao	MOL004990	7,2',4'-trihydroxy－5-methoxy-3－arylcoumarin	MAPK14
Gancao	MOL004990	7,2',4'-trihydroxy－5-methoxy-3－arylcoumarin	GSK3B
Gancao	MOL004990	7,2',4'-trihydroxy－5-methoxy-3－arylcoumarin	HSP90AB1
Gancao	MOL004990	7,2',4'-trihydroxy－5-methoxy-3－arylcoumarin	CHEK1
Gancao	MOL004991	7-Acetoxy-2-methylisoflavone	NOS2
Gancao	MOL004991	7-Acetoxy-2-methylisoflavone	PTGS1
Gancao	MOL004991	7-Acetoxy-2-methylisoflavone	ESR1
Gancao	MOL004991	7-Acetoxy-2-methylisoflavone	AR
Gancao	MOL004991	7-Acetoxy-2-methylisoflavone	SCN5A
Gancao	MOL004991	7-Acetoxy-2-methylisoflavone	PPARG
Gancao	MOL004991	7-Acetoxy-2-methylisoflavone	PTGS2
Gancao	MOL004991	7-Acetoxy-2-methylisoflavone	RXRA
Gancao	MOL004991	7-Acetoxy-2-methylisoflavone	ACHE
Gancao	MOL004991	7-Acetoxy-2-methylisoflavone	ADRA1B
Gancao	MOL004991	7-Acetoxy-2-methylisoflavone	ADRB2
Gancao	MOL004991	7-Acetoxy-2-methylisoflavone	ADRA1D
Gancao	MOL004991	7-Acetoxy-2-methylisoflavone	GABRA1
Gancao	MOL004991	7-Acetoxy-2-methylisoflavone	DPP4
Gancao	MOL004991	7-Acetoxy-2-methylisoflavone	MAPK14
Gancao	MOL004991	7-Acetoxy-2-methylisoflavone	GSK3B
Gancao	MOL004991	7-Acetoxy-2-methylisoflavone	HSP90AB1
Gancao	MOL004991	7-Acetoxy-2-methylisoflavone	CHEK1
Gancao	MOL004991	7-Acetoxy-2-methylisoflavone	NCOA2
Gancao	MOL004991	7-Acetoxy-2-methylisoflavone	CALM1
Gancao	MOL004989	6-prenylated eriodictyol	NOS2
Gancao	MOL004989	6-prenylated eriodictyol	ESR1
Gancao	MOL004989	6-prenylated eriodictyol	SCN5A
Gancao	MOL004989	6-prenylated eriodictyol	PTGS2
Gancao	MOL004989	6-prenylated eriodictyol	F7
Gancao	MOL004989	6-prenylated eriodictyol	HSP90AB1
Gancao	MOL004989	6-prenylated eriodictyol	CALM1
Gancao	MOL004864	5,7-dihydroxy-3-(4-methoxyphenyl)-8-(3-methylbut-2-enyl)chromone	NOS2
Gancao	MOL004864	5,7-dihydroxy-3-(4-methoxyphenyl)-8-(3-methylbut-2-enyl)chromone	KCNH2
Gancao	MOL004864	5,7-dihydroxy-3-(4-methoxyphenyl)-8-(3-methylbut-2-enyl)chromone	ESR1
Gancao	MOL004864	5,7-dihydroxy-3-(4-methoxyphenyl)-8-(3-methylbut-2-enyl)chromone	AR
Gancao	MOL004864	5,7-dihydroxy-3-(4-methoxyphenyl)-8-(3-methylbut-2-enyl)chromone	PPARG
Gancao	MOL004864	5,7-dihydroxy-3-(4-methoxyphenyl)-8-(3-methylbut-2-enyl)chromone	PTGS2
Gancao	MOL004864	5,7-dihydroxy-3-(4-methoxyphenyl)-8-(3-methylbut-2-enyl)chromone	TOP2A
Gancao	MOL004864	5,7-dihydroxy-3-(4-methoxyphenyl)-8-(3-methylbut-2-enyl)chromone	ESR2
Gancao	MOL004864	5,7-dihydroxy-3-(4-methoxyphenyl)-8-(3-methylbut-2-enyl)chromone	DPP4
Gancao	MOL004864	5,7-dihydroxy-3-(4-methoxyphenyl)-8-(3-methylbut-2-enyl)chromone	MAPK14
Gancao	MOL004864	5,7-dihydroxy-3-(4-methoxyphenyl)-8-(3-methylbut-2-enyl)chromone	GSK3B
Gancao	MOL004864	5,7-dihydroxy-3-(4-methoxyphenyl)-8-(3-methylbut-2-enyl)chromone	HSP90AB1
Gancao	MOL004864	5,7-dihydroxy-3-(4-methoxyphenyl)-8-(3-methylbut-2-enyl)chromone	CHEK1
Gancao	MOL004864	5,7-dihydroxy-3-(4-methoxyphenyl)-8-(3-methylbut-2-enyl)chromone	CCNA2
Gancao	MOL004864	5,7-dihydroxy-3-(4-methoxyphenyl)-8-(3-methylbut-2-enyl)chromone	NCOA2
Gancao	MOL004864	5,7-dihydroxy-3-(4-methoxyphenyl)-8-(3-methylbut-2-enyl)chromone	CALM1
Gancao	MOL004974	3'-Methoxyglabridin	NOS2
Gancao	MOL004974	3'-Methoxyglabridin	PTGS1
Gancao	MOL004974	3'-Methoxyglabridin	KCNH2
Gancao	MOL004974	3'-Methoxyglabridin	ESR1
Gancao	MOL004974	3'-Methoxyglabridin	AR
Gancao	MOL004974	3'-Methoxyglabridin	SCN5A
Gancao	MOL004974	3'-Methoxyglabridin	PPARG
Gancao	MOL004974	3'-Methoxyglabridin	PTGS2
Gancao	MOL004974	3'-Methoxyglabridin	F7
Gancao	MOL004974	3'-Methoxyglabridin	RXRA
Gancao	MOL004974	3'-Methoxyglabridin	ACHE
Gancao	MOL004974	3'-Methoxyglabridin	ADRA1B
Gancao	MOL004974	3'-Methoxyglabridin	ADRB2
Gancao	MOL004974	3'-Methoxyglabridin	TOP2A
Gancao	MOL004974	3'-Methoxyglabridin	ESR2
Gancao	MOL004974	3'-Methoxyglabridin	MAPK14
Gancao	MOL004974	3'-Methoxyglabridin	GSK3B
Gancao	MOL004974	3'-Methoxyglabridin	HSP90AB1
Gancao	MOL004974	3'-Methoxyglabridin	CHEK1
Gancao	MOL004974	3'-Methoxyglabridin	CCNA2
Gancao	MOL004974	3'-Methoxyglabridin	NCOA2
Gancao	MOL004974	3'-Methoxyglabridin	NCOA1
Gancao	MOL004974	3'-Methoxyglabridin	KCNMA1
Gancao	MOL004974	3'-Methoxyglabridin	CALM1
Gancao	MOL004966	3'-Hydroxy-4'-O-Methylglabridin	NOS2
Gancao	MOL004966	3'-Hydroxy-4'-O-Methylglabridin	PTGS1
Gancao	MOL004966	3'-Hydroxy-4'-O-Methylglabridin	KCNH2
Gancao	MOL004966	3'-Hydroxy-4'-O-Methylglabridin	ESR1
Gancao	MOL004966	3'-Hydroxy-4'-O-Methylglabridin	AR
Gancao	MOL004966	3'-Hydroxy-4'-O-Methylglabridin	SCN5A
Gancao	MOL004966	3'-Hydroxy-4'-O-Methylglabridin	PPARG
Gancao	MOL004966	3'-Hydroxy-4'-O-Methylglabridin	PTGS2
Gancao	MOL004966	3'-Hydroxy-4'-O-Methylglabridin	F7
Gancao	MOL004966	3'-Hydroxy-4'-O-Methylglabridin	KDR
Gancao	MOL004966	3'-Hydroxy-4'-O-Methylglabridin	ADRA1B
Gancao	MOL004966	3'-Hydroxy-4'-O-Methylglabridin	ADRB2
Gancao	MOL004966	3'-Hydroxy-4'-O-Methylglabridin	TOP2A
Gancao	MOL004966	3'-Hydroxy-4'-O-Methylglabridin	ESR2
Gancao	MOL004966	3'-Hydroxy-4'-O-Methylglabridin	MAPK14
Gancao	MOL004966	3'-Hydroxy-4'-O-Methylglabridin	GSK3B
Gancao	MOL004966	3'-Hydroxy-4'-O-Methylglabridin	HSP90AB1
Gancao	MOL004966	3'-Hydroxy-4'-O-Methylglabridin	CHEK1
Gancao	MOL004966	3'-Hydroxy-4'-O-Methylglabridin	CCNA2
Gancao	MOL004966	3'-Hydroxy-4'-O-Methylglabridin	NCOA2
Gancao	MOL004966	3'-Hydroxy-4'-O-Methylglabridin	NCOA1
Gancao	MOL004966	3'-Hydroxy-4'-O-Methylglabridin	KCNMA1
Gancao	MOL004966	3'-Hydroxy-4'-O-Methylglabridin	CALM1
Gancao	MOL004863	3-(3,4-dihydroxyphenyl)-5,7-dihydroxy-8-(3-methylbut-2-enyl)chromone	NOS2
Gancao	MOL004863	3-(3,4-dihydroxyphenyl)-5,7-dihydroxy-8-(3-methylbut-2-enyl)chromone	ESR1
Gancao	MOL004863	3-(3,4-dihydroxyphenyl)-5,7-dihydroxy-8-(3-methylbut-2-enyl)chromone	AR
Gancao	MOL004863	3-(3,4-dihydroxyphenyl)-5,7-dihydroxy-8-(3-methylbut-2-enyl)chromone	PPARG
Gancao	MOL004863	3-(3,4-dihydroxyphenyl)-5,7-dihydroxy-8-(3-methylbut-2-enyl)chromone	PTGS2
Gancao	MOL004863	3-(3,4-dihydroxyphenyl)-5,7-dihydroxy-8-(3-methylbut-2-enyl)chromone	MAPK14
Gancao	MOL004863	3-(3,4-dihydroxyphenyl)-5,7-dihydroxy-8-(3-methylbut-2-enyl)chromone	GSK3B
Gancao	MOL004863	3-(3,4-dihydroxyphenyl)-5,7-dihydroxy-8-(3-methylbut-2-enyl)chromone	HSP90AB1
Gancao	MOL004863	3-(3,4-dihydroxyphenyl)-5,7-dihydroxy-8-(3-methylbut-2-enyl)chromone	CHEK1
Gancao	MOL004863	3-(3,4-dihydroxyphenyl)-5,7-dihydroxy-8-(3-methylbut-2-enyl)chromone	CCNA2
Gancao	MOL004863	3-(3,4-dihydroxyphenyl)-5,7-dihydroxy-8-(3-methylbut-2-enyl)chromone	NCOA2
Gancao	MOL004863	3-(3,4-dihydroxyphenyl)-5,7-dihydroxy-8-(3-methylbut-2-enyl)chromone	CALM1
Gancao	MOL004849	3-(2,4-dihydroxyphenyl)-8-(1,1-dimethylprop-2-enyl)-7-hydroxy-5-methoxy-coumarin	NOS2
Gancao	MOL004849	3-(2,4-dihydroxyphenyl)-8-(1,1-dimethylprop-2-enyl)-7-hydroxy-5-methoxy-coumarin	KCNH2
Gancao	MOL004849	3-(2,4-dihydroxyphenyl)-8-(1,1-dimethylprop-2-enyl)-7-hydroxy-5-methoxy-coumarin	ESR1
Gancao	MOL004849	3-(2,4-dihydroxyphenyl)-8-(1,1-dimethylprop-2-enyl)-7-hydroxy-5-methoxy-coumarin	AR
Gancao	MOL004849	3-(2,4-dihydroxyphenyl)-8-(1,1-dimethylprop-2-enyl)-7-hydroxy-5-methoxy-coumarin	PPARG
Gancao	MOL004849	3-(2,4-dihydroxyphenyl)-8-(1,1-dimethylprop-2-enyl)-7-hydroxy-5-methoxy-coumarin	PTGS2
Gancao	MOL004849	3-(2,4-dihydroxyphenyl)-8-(1,1-dimethylprop-2-enyl)-7-hydroxy-5-methoxy-coumarin	F7
Gancao	MOL004849	3-(2,4-dihydroxyphenyl)-8-(1,1-dimethylprop-2-enyl)-7-hydroxy-5-methoxy-coumarin	KDR
Gancao	MOL004849	3-(2,4-dihydroxyphenyl)-8-(1,1-dimethylprop-2-enyl)-7-hydroxy-5-methoxy-coumarin	TOP2A
Gancao	MOL004849	3-(2,4-dihydroxyphenyl)-8-(1,1-dimethylprop-2-enyl)-7-hydroxy-5-methoxy-coumarin	ESR2
Gancao	MOL004849	3-(2,4-dihydroxyphenyl)-8-(1,1-dimethylprop-2-enyl)-7-hydroxy-5-methoxy-coumarin	DPP4
Gancao	MOL004849	3-(2,4-dihydroxyphenyl)-8-(1,1-dimethylprop-2-enyl)-7-hydroxy-5-methoxy-coumarin	MAPK14
Gancao	MOL004849	3-(2,4-dihydroxyphenyl)-8-(1,1-dimethylprop-2-enyl)-7-hydroxy-5-methoxy-coumarin	GSK3B
Gancao	MOL004849	3-(2,4-dihydroxyphenyl)-8-(1,1-dimethylprop-2-enyl)-7-hydroxy-5-methoxy-coumarin	HSP90AB1
Gancao	MOL004849	3-(2,4-dihydroxyphenyl)-8-(1,1-dimethylprop-2-enyl)-7-hydroxy-5-methoxy-coumarin	CHEK1
Gancao	MOL004849	3-(2,4-dihydroxyphenyl)-8-(1,1-dimethylprop-2-enyl)-7-hydroxy-5-methoxy-coumarin	NCOA2
Gancao	MOL004849	3-(2,4-dihydroxyphenyl)-8-(1,1-dimethylprop-2-enyl)-7-hydroxy-5-methoxy-coumarin	NCOA1
Gancao	MOL004849	3-(2,4-dihydroxyphenyl)-8-(1,1-dimethylprop-2-enyl)-7-hydroxy-5-methoxy-coumarin	CALM1
Gancao	MOL004978	2-[(3R)-8,8-dimethyl-3,4-dihydro-2H-pyrano[6,5-f]chromen-3-yl]-5-methoxyphenol	NOS2
Gancao	MOL004978	2-[(3R)-8,8-dimethyl-3,4-dihydro-2H-pyrano[6,5-f]chromen-3-yl]-5-methoxyphenol	PTGS1
Gancao	MOL004978	2-[(3R)-8,8-dimethyl-3,4-dihydro-2H-pyrano[6,5-f]chromen-3-yl]-5-methoxyphenol	CHRM3
Gancao	MOL004978	2-[(3R)-8,8-dimethyl-3,4-dihydro-2H-pyrano[6,5-f]chromen-3-yl]-5-methoxyphenol	KCNH2
Gancao	MOL004978	2-[(3R)-8,8-dimethyl-3,4-dihydro-2H-pyrano[6,5-f]chromen-3-yl]-5-methoxyphenol	CHRM1
Gancao	MOL004978	2-[(3R)-8,8-dimethyl-3,4-dihydro-2H-pyrano[6,5-f]chromen-3-yl]-5-methoxyphenol	ESR1
Gancao	MOL004978	2-[(3R)-8,8-dimethyl-3,4-dihydro-2H-pyrano[6,5-f]chromen-3-yl]-5-methoxyphenol	AR
Gancao	MOL004978	2-[(3R)-8,8-dimethyl-3,4-dihydro-2H-pyrano[6,5-f]chromen-3-yl]-5-methoxyphenol	SCN5A
Gancao	MOL004978	2-[(3R)-8,8-dimethyl-3,4-dihydro-2H-pyrano[6,5-f]chromen-3-yl]-5-methoxyphenol	PPARG
Gancao	MOL004978	2-[(3R)-8,8-dimethyl-3,4-dihydro-2H-pyrano[6,5-f]chromen-3-yl]-5-methoxyphenol	PTGS2
Gancao	MOL004978	2-[(3R)-8,8-dimethyl-3,4-dihydro-2H-pyrano[6,5-f]chromen-3-yl]-5-methoxyphenol	RXRA
Gancao	MOL004978	2-[(3R)-8,8-dimethyl-3,4-dihydro-2H-pyrano[6,5-f]chromen-3-yl]-5-methoxyphenol	ACHE
Gancao	MOL004978	2-[(3R)-8,8-dimethyl-3,4-dihydro-2H-pyrano[6,5-f]chromen-3-yl]-5-methoxyphenol	ADRA1B
Gancao	MOL004978	2-[(3R)-8,8-dimethyl-3,4-dihydro-2H-pyrano[6,5-f]chromen-3-yl]-5-methoxyphenol	SLC6A3
Gancao	MOL004978	2-[(3R)-8,8-dimethyl-3,4-dihydro-2H-pyrano[6,5-f]chromen-3-yl]-5-methoxyphenol	ADRB2
Gancao	MOL004978	2-[(3R)-8,8-dimethyl-3,4-dihydro-2H-pyrano[6,5-f]chromen-3-yl]-5-methoxyphenol	ESR2
Gancao	MOL004978	2-[(3R)-8,8-dimethyl-3,4-dihydro-2H-pyrano[6,5-f]chromen-3-yl]-5-methoxyphenol	MAPK14
Gancao	MOL004978	2-[(3R)-8,8-dimethyl-3,4-dihydro-2H-pyrano[6,5-f]chromen-3-yl]-5-methoxyphenol	GSK3B
Gancao	MOL004978	2-[(3R)-8,8-dimethyl-3,4-dihydro-2H-pyrano[6,5-f]chromen-3-yl]-5-methoxyphenol	CHEK1
Gancao	MOL004978	2-[(3R)-8,8-dimethyl-3,4-dihydro-2H-pyrano[6,5-f]chromen-3-yl]-5-methoxyphenol	RXRB
Gancao	MOL004978	2-[(3R)-8,8-dimethyl-3,4-dihydro-2H-pyrano[6,5-f]chromen-3-yl]-5-methoxyphenol	CCNA2
Gancao	MOL004978	2-[(3R)-8,8-dimethyl-3,4-dihydro-2H-pyrano[6,5-f]chromen-3-yl]-5-methoxyphenol	NCOA2
Gancao	MOL004978	2-[(3R)-8,8-dimethyl-3,4-dihydro-2H-pyrano[6,5-f]chromen-3-yl]-5-methoxyphenol	NCOA1
Gancao	MOL004978	2-[(3R)-8,8-dimethyl-3,4-dihydro-2H-pyrano[6,5-f]chromen-3-yl]-5-methoxyphenol	KCNMA1
Gancao	MOL004978	2-[(3R)-8,8-dimethyl-3,4-dihydro-2H-pyrano[6,5-f]chromen-3-yl]-5-methoxyphenol	CALM1
Gancao	MOL004866	2-(3,4-dihydroxyphenyl)-5,7-dihydroxy-6-(3-methylbut-2-enyl)chromone	AR
Gancao	MOL004866	2-(3,4-dihydroxyphenyl)-5,7-dihydroxy-6-(3-methylbut-2-enyl)chromone	SCN5A
Gancao	MOL004866	2-(3,4-dihydroxyphenyl)-5,7-dihydroxy-6-(3-methylbut-2-enyl)chromone	PPARG
Gancao	MOL004866	2-(3,4-dihydroxyphenyl)-5,7-dihydroxy-6-(3-methylbut-2-enyl)chromone	PTGS2
Gancao	MOL004866	2-(3,4-dihydroxyphenyl)-5,7-dihydroxy-6-(3-methylbut-2-enyl)chromone	F7
Gancao	MOL004866	2-(3,4-dihydroxyphenyl)-5,7-dihydroxy-6-(3-methylbut-2-enyl)chromone	ADRB2
Gancao	MOL004866	2-(3,4-dihydroxyphenyl)-5,7-dihydroxy-6-(3-methylbut-2-enyl)chromone	DPP4
Gancao	MOL004866	2-(3,4-dihydroxyphenyl)-5,7-dihydroxy-6-(3-methylbut-2-enyl)chromone	HSP90AB1
Gancao	MOL004866	2-(3,4-dihydroxyphenyl)-5,7-dihydroxy-6-(3-methylbut-2-enyl)chromone	CHEK1
Gancao	MOL004866	2-(3,4-dihydroxyphenyl)-5,7-dihydroxy-6-(3-methylbut-2-enyl)chromone	CCNA2
Gancao	MOL004866	2-(3,4-dihydroxyphenyl)-5,7-dihydroxy-6-(3-methylbut-2-enyl)chromone	CALM1
Gancao	MOL004913	1,3-dihydroxy-9-methoxy-6-benzofurano[3,2-c]chromenone	ESR1
Gancao	MOL004913	1,3-dihydroxy-9-methoxy-6-benzofurano[3,2-c]chromenone	PPARG
Gancao	MOL004913	1,3-dihydroxy-9-methoxy-6-benzofurano[3,2-c]chromenone	ESR2
Gancao	MOL004913	1,3-dihydroxy-9-methoxy-6-benzofurano[3,2-c]chromenone	MAPK14
Gancao	MOL004913	1,3-dihydroxy-9-methoxy-6-benzofurano[3,2-c]chromenone	GSK3B
Gancao	MOL004913	1,3-dihydroxy-9-methoxy-6-benzofurano[3,2-c]chromenone	HSP90AB1
Gancao	MOL004913	1,3-dihydroxy-9-methoxy-6-benzofurano[3,2-c]chromenone	CHEK1
Gancao	MOL004913	1,3-dihydroxy-9-methoxy-6-benzofurano[3,2-c]chromenone	CCNA2
Gancao	MOL004914	1,3-dihydroxy-8,9-dimethoxy-6-benzofurano[3,2-c]chromenone	ESR1
Gancao	MOL004914	1,3-dihydroxy-8,9-dimethoxy-6-benzofurano[3,2-c]chromenone	AR
Gancao	MOL004914	1,3-dihydroxy-8,9-dimethoxy-6-benzofurano[3,2-c]chromenone	PPARG
Gancao	MOL004914	1,3-dihydroxy-8,9-dimethoxy-6-benzofurano[3,2-c]chromenone	MAPK14
Gancao	MOL004914	1,3-dihydroxy-8,9-dimethoxy-6-benzofurano[3,2-c]chromenone	GSK3B
Gancao	MOL004914	1,3-dihydroxy-8,9-dimethoxy-6-benzofurano[3,2-c]chromenone	HSP90AB1
Gancao	MOL004914	1,3-dihydroxy-8,9-dimethoxy-6-benzofurano[3,2-c]chromenone	CHEK1
Gancao	MOL004959	1-Methoxyphaseollidin	NOS2
Gancao	MOL004959	1-Methoxyphaseollidin	PTGS1
Gancao	MOL004959	1-Methoxyphaseollidin	KCNH2
Gancao	MOL004959	1-Methoxyphaseollidin	ESR1
Gancao	MOL004959	1-Methoxyphaseollidin	AR
Gancao	MOL004959	1-Methoxyphaseollidin	SCN5A
Gancao	MOL004959	1-Methoxyphaseollidin	PPARG
Gancao	MOL004959	1-Methoxyphaseollidin	PTGS2
Gancao	MOL004959	1-Methoxyphaseollidin	KDR
Gancao	MOL004959	1-Methoxyphaseollidin	RXRA
Gancao	MOL004959	1-Methoxyphaseollidin	ADRA1B
Gancao	MOL004959	1-Methoxyphaseollidin	ADRB2
Gancao	MOL004959	1-Methoxyphaseollidin	ADRA1D
Gancao	MOL004959	1-Methoxyphaseollidin	TOP2A
Gancao	MOL004959	1-Methoxyphaseollidin	ESR2
Gancao	MOL004959	1-Methoxyphaseollidin	MAPK14
Gancao	MOL004959	1-Methoxyphaseollidin	GSK3B
Gancao	MOL004959	1-Methoxyphaseollidin	HSP90AB1
Gancao	MOL004959	1-Methoxyphaseollidin	PIK3CG
Gancao	MOL004959	1-Methoxyphaseollidin	CCNA2
Gancao	MOL004959	1-Methoxyphaseollidin	NCOA2
Gancao	MOL004959	1-Methoxyphaseollidin	NCOA1
Gancao	MOL004959	1-Methoxyphaseollidin	CALM1
Gancao	MOL004898	(E)-3-[3,4-dihydroxy-5-(3-methylbut-2-enyl)phenyl]-1-(2,4-dihydroxyphenyl)prop-2-en-1-one	ESR1
Gancao	MOL004898	(E)-3-[3,4-dihydroxy-5-(3-methylbut-2-enyl)phenyl]-1-(2,4-dihydroxyphenyl)prop-2-en-1-one	AR
Gancao	MOL004898	(E)-3-[3,4-dihydroxy-5-(3-methylbut-2-enyl)phenyl]-1-(2,4-dihydroxyphenyl)prop-2-en-1-one	PPARG
Gancao	MOL004898	(E)-3-[3,4-dihydroxy-5-(3-methylbut-2-enyl)phenyl]-1-(2,4-dihydroxyphenyl)prop-2-en-1-one	PTGS2
Gancao	MOL004898	(E)-3-[3,4-dihydroxy-5-(3-methylbut-2-enyl)phenyl]-1-(2,4-dihydroxyphenyl)prop-2-en-1-one	MAPK14
Gancao	MOL004898	(E)-3-[3,4-dihydroxy-5-(3-methylbut-2-enyl)phenyl]-1-(2,4-dihydroxyphenyl)prop-2-en-1-one	GSK3B
Gancao	MOL004898	(E)-3-[3,4-dihydroxy-5-(3-methylbut-2-enyl)phenyl]-1-(2,4-dihydroxyphenyl)prop-2-en-1-one	HSP90AB1
Gancao	MOL004898	(E)-3-[3,4-dihydroxy-5-(3-methylbut-2-enyl)phenyl]-1-(2,4-dihydroxyphenyl)prop-2-en-1-one	CCNA2
Gancao	MOL004898	(E)-3-[3,4-dihydroxy-5-(3-methylbut-2-enyl)phenyl]-1-(2,4-dihydroxyphenyl)prop-2-en-1-one	NCOA2
Gancao	MOL004898	(E)-3-[3,4-dihydroxy-5-(3-methylbut-2-enyl)phenyl]-1-(2,4-dihydroxyphenyl)prop-2-en-1-one	CALM1
Gancao	MOL004815	(E)-1-(2,4-dihydroxyphenyl)-3-(2,2-dimethylchromen-6-yl)prop-2-en-1-one	NOS2
Gancao	MOL004815	(E)-1-(2,4-dihydroxyphenyl)-3-(2,2-dimethylchromen-6-yl)prop-2-en-1-one	PTGS1
Gancao	MOL004815	(E)-1-(2,4-dihydroxyphenyl)-3-(2,2-dimethylchromen-6-yl)prop-2-en-1-one	ESR1
Gancao	MOL004815	(E)-1-(2,4-dihydroxyphenyl)-3-(2,2-dimethylchromen-6-yl)prop-2-en-1-one	AR
Gancao	MOL004815	(E)-1-(2,4-dihydroxyphenyl)-3-(2,2-dimethylchromen-6-yl)prop-2-en-1-one	SCN5A
Gancao	MOL004815	(E)-1-(2,4-dihydroxyphenyl)-3-(2,2-dimethylchromen-6-yl)prop-2-en-1-one	PPARG
Gancao	MOL004815	(E)-1-(2,4-dihydroxyphenyl)-3-(2,2-dimethylchromen-6-yl)prop-2-en-1-one	PTGS2
Gancao	MOL004815	(E)-1-(2,4-dihydroxyphenyl)-3-(2,2-dimethylchromen-6-yl)prop-2-en-1-one	CA2
Gancao	MOL004815	(E)-1-(2,4-dihydroxyphenyl)-3-(2,2-dimethylchromen-6-yl)prop-2-en-1-one	RXRA
Gancao	MOL004815	(E)-1-(2,4-dihydroxyphenyl)-3-(2,2-dimethylchromen-6-yl)prop-2-en-1-one	ADRA1B
Gancao	MOL004815	(E)-1-(2,4-dihydroxyphenyl)-3-(2,2-dimethylchromen-6-yl)prop-2-en-1-one	ESR2
Gancao	MOL004815	(E)-1-(2,4-dihydroxyphenyl)-3-(2,2-dimethylchromen-6-yl)prop-2-en-1-one	MAPK14
Gancao	MOL004815	(E)-1-(2,4-dihydroxyphenyl)-3-(2,2-dimethylchromen-6-yl)prop-2-en-1-one	GSK3B
Gancao	MOL004815	(E)-1-(2,4-dihydroxyphenyl)-3-(2,2-dimethylchromen-6-yl)prop-2-en-1-one	CHEK1
Gancao	MOL004815	(E)-1-(2,4-dihydroxyphenyl)-3-(2,2-dimethylchromen-6-yl)prop-2-en-1-one	CCNA2
Gancao	MOL004815	(E)-1-(2,4-dihydroxyphenyl)-3-(2,2-dimethylchromen-6-yl)prop-2-en-1-one	NCOA2
Gancao	MOL004815	(E)-1-(2,4-dihydroxyphenyl)-3-(2,2-dimethylchromen-6-yl)prop-2-en-1-one	CALM1
Gancao	MOL004945	(2S)-7-hydroxy-2-(4-hydroxyphenyl)-8-(3-methylbut-2-enyl)chroman-4-one	NOS2
Gancao	MOL004945	(2S)-7-hydroxy-2-(4-hydroxyphenyl)-8-(3-methylbut-2-enyl)chroman-4-one	PTGS1
Gancao	MOL004945	(2S)-7-hydroxy-2-(4-hydroxyphenyl)-8-(3-methylbut-2-enyl)chroman-4-one	ESR1
Gancao	MOL004945	(2S)-7-hydroxy-2-(4-hydroxyphenyl)-8-(3-methylbut-2-enyl)chroman-4-one	SCN5A
Gancao	MOL004945	(2S)-7-hydroxy-2-(4-hydroxyphenyl)-8-(3-methylbut-2-enyl)chroman-4-one	PTGS2
Gancao	MOL004945	(2S)-7-hydroxy-2-(4-hydroxyphenyl)-8-(3-methylbut-2-enyl)chroman-4-one	ADRA1B
Gancao	MOL004945	(2S)-7-hydroxy-2-(4-hydroxyphenyl)-8-(3-methylbut-2-enyl)chroman-4-one	ADRB2
Gancao	MOL004945	(2S)-7-hydroxy-2-(4-hydroxyphenyl)-8-(3-methylbut-2-enyl)chroman-4-one	ESR2
Gancao	MOL004945	(2S)-7-hydroxy-2-(4-hydroxyphenyl)-8-(3-methylbut-2-enyl)chroman-4-one	HSP90AB1
Gancao	MOL004945	(2S)-7-hydroxy-2-(4-hydroxyphenyl)-8-(3-methylbut-2-enyl)chroman-4-one	CALM1
Gancao	MOL004824	(2S)-6-(2,4-dihydroxyphenyl)-2-(2-hydroxypropan-2-yl)-4-methoxy-2,3-dihydrofuro[3,2-g]chromen-7-one	NOS2
Gancao	MOL004824	(2S)-6-(2,4-dihydroxyphenyl)-2-(2-hydroxypropan-2-yl)-4-methoxy-2,3-dihydrofuro[3,2-g]chromen-7-one	ESR1
Gancao	MOL004824	(2S)-6-(2,4-dihydroxyphenyl)-2-(2-hydroxypropan-2-yl)-4-methoxy-2,3-dihydrofuro[3,2-g]chromen-7-one	AR
Gancao	MOL004824	(2S)-6-(2,4-dihydroxyphenyl)-2-(2-hydroxypropan-2-yl)-4-methoxy-2,3-dihydrofuro[3,2-g]chromen-7-one	PPARG
Gancao	MOL004824	(2S)-6-(2,4-dihydroxyphenyl)-2-(2-hydroxypropan-2-yl)-4-methoxy-2,3-dihydrofuro[3,2-g]chromen-7-one	PTGS2
Gancao	MOL004824	(2S)-6-(2,4-dihydroxyphenyl)-2-(2-hydroxypropan-2-yl)-4-methoxy-2,3-dihydrofuro[3,2-g]chromen-7-one	F7
Gancao	MOL004824	(2S)-6-(2,4-dihydroxyphenyl)-2-(2-hydroxypropan-2-yl)-4-methoxy-2,3-dihydrofuro[3,2-g]chromen-7-one	KDR
Gancao	MOL004824	(2S)-6-(2,4-dihydroxyphenyl)-2-(2-hydroxypropan-2-yl)-4-methoxy-2,3-dihydrofuro[3,2-g]chromen-7-one	ACHE
Gancao	MOL004824	(2S)-6-(2,4-dihydroxyphenyl)-2-(2-hydroxypropan-2-yl)-4-methoxy-2,3-dihydrofuro[3,2-g]chromen-7-one	TOP2A
Gancao	MOL004824	(2S)-6-(2,4-dihydroxyphenyl)-2-(2-hydroxypropan-2-yl)-4-methoxy-2,3-dihydrofuro[3,2-g]chromen-7-one	ESR2
Gancao	MOL004824	(2S)-6-(2,4-dihydroxyphenyl)-2-(2-hydroxypropan-2-yl)-4-methoxy-2,3-dihydrofuro[3,2-g]chromen-7-one	DPP4
Gancao	MOL004824	(2S)-6-(2,4-dihydroxyphenyl)-2-(2-hydroxypropan-2-yl)-4-methoxy-2,3-dihydrofuro[3,2-g]chromen-7-one	MAPK14
Gancao	MOL004824	(2S)-6-(2,4-dihydroxyphenyl)-2-(2-hydroxypropan-2-yl)-4-methoxy-2,3-dihydrofuro[3,2-g]chromen-7-one	GSK3B
Gancao	MOL004824	(2S)-6-(2,4-dihydroxyphenyl)-2-(2-hydroxypropan-2-yl)-4-methoxy-2,3-dihydrofuro[3,2-g]chromen-7-one	CHEK1
Gancao	MOL004824	(2S)-6-(2,4-dihydroxyphenyl)-2-(2-hydroxypropan-2-yl)-4-methoxy-2,3-dihydrofuro[3,2-g]chromen-7-one	CCNA2
Gancao	MOL004824	(2S)-6-(2,4-dihydroxyphenyl)-2-(2-hydroxypropan-2-yl)-4-methoxy-2,3-dihydrofuro[3,2-g]chromen-7-one	CALM1
Gancao	MOL004941	(2R)-7-hydroxy-2-(4-hydroxyphenyl)chroman-4-one	PTGS1
Gancao	MOL004941	(2R)-7-hydroxy-2-(4-hydroxyphenyl)chroman-4-one	ESR1
Gancao	MOL004941	(2R)-7-hydroxy-2-(4-hydroxyphenyl)chroman-4-one	PTGS2
Gancao	MOL004941	(2R)-7-hydroxy-2-(4-hydroxyphenyl)chroman-4-one	RXRA
Gancao	MOL004941	(2R)-7-hydroxy-2-(4-hydroxyphenyl)chroman-4-one	ADRB2
Gancao	MOL004941	(2R)-7-hydroxy-2-(4-hydroxyphenyl)chroman-4-one	HSP90AB1
Gancao	MOL004941	(2R)-7-hydroxy-2-(4-hydroxyphenyl)chroman-4-one	PIK3CG
Gancao	MOL004941	(2R)-7-hydroxy-2-(4-hydroxyphenyl)chroman-4-one	MAOB
Gancao	MOL004941	(2R)-7-hydroxy-2-(4-hydroxyphenyl)chroman-4-one	PKIA
Gancao	MOL004941	(2R)-7-hydroxy-2-(4-hydroxyphenyl)chroman-4-one	CALM1
Gancao	MOL004941	(2R)-7-hydroxy-2-(4-hydroxyphenyl)chroman-4-one	GABRA1
Gancao	MOL004941	(2R)-7-hydroxy-2-(4-hydroxyphenyl)chroman-4-one	SLC6A4
Gancao	MOL004924	(-)-Medicocarpin	PTGS2
Gancao	MOL004924	(-)-Medicocarpin	ACHE
