# Supplementary material for: Mechanistic insights into Guizhi Fuzi decoction for lumbar disc herniation: Integrating network pharmacology and bioinformatics approach
Source: Medicine (Baltimore). 2025 Mar 21;104(12):e41917. doi: 10.1097/MD.0000000000041917 (PMC11936605; doi:10.1097/MD.0000000000041917)
Supplement: SUPPLEMENTARY MATERIAL [file medi-104-e41917-s002.xlsx]

## Sheet: Sheet1
logFC	AveExpr	t	P.Value	adj.P.Val	B	probe_id	symbol	GENE_NAME	change
1.75277	1.92022	6.29318	1.34e-05	0.226304	2.65924	A_23_P124988	KCNH4	potassium channel, voltage gated eag related subfamily H, member 4	up
-1.01452	1.14416	-6.23232	1.49e-05	0.226304	2.58038	A_21_P0000515	VTRNA1-3	vault RNA 1-3	down
1.36369	8.81918	5.78567	3.37e-05	0.279228	1.98091	A_23_P210330	LGALSL	lectin, galactoside-binding-like	up
-1.26474	1.8761	-5.54983	5.24e-05	0.28335	1.6497	A_22_P00008939	lnc-KRT80-3	lnc-KRT80-3:1	down
1.71034	2.36277	5.34577	7.72e-05	0.28335	1.35504	A_22_P00005473	lnc-DYNC1I1-2	lnc-DYNC1I1-2:1	up
1.05752	1.3876	5.31386	8.21e-05	0.28335	1.30828	A_32_P902988	MATN1	matrilin 1, cartilage matrix protein	up
-1.10683	1.73301	-5.19806	0.000102642	0.28335	1.13713	A_24_P944222	TMTC3	transmembrane and tetratricopeptide repeat containing 3	down
-1.15783	2.38276	-4.93814	0.000170361	0.28335	0.744587	A_22_P00016879	TSC22D2	TSC22 domain family, member 2	down
1.85842	2.98403	4.89676	0.000184808	0.28335	0.681059	A_23_P126540	TMIGD3	transmembrane and immunoglobulin domain containing 3	up
1.40462	1.64038	4.89297	0.000186193	0.28335	0.675224	A_21_P0005723	lnc-LY96-2	lnc-LY96-2:1	up
-1.21463	2.24624	-4.85928	0.000198985	0.28335	0.623262	A_33_P3214239	GNAS-AS1	GNAS antisense RNA 1	down
1.0809	2.86181	4.78796	0.000229133	0.28335	0.512678	A_23_P54488	ACSBG1	acyl-CoA synthetase bubblegum family member 1	up
-1.23704	1.91161	-4.77538	0.00023492	0.28335	0.493088	A_21_P0008575	lnc-ALDH1A3-1	lnc-ALDH1A3-1:6	down
1.42989	1.83131	4.76846	0.000238166	0.28335	0.482305	A_23_P101796	SYDE1	synapse defective 1, Rho GTPase, homolog 1 (C. elegans)	up
1.01446	3.44713	4.75699	0.000243651	0.28335	0.464408	A_33_P3353520	RNF225	ring finger protein 225	up
1.36002	1.75513	4.67455	0.000287085	0.28335	0.335189	A_21_P0007607	lnc-RP11-511B23.3.1-3	lnc-RP11-511B23.3.1-3:3	up
-1.13187	4.83934	-4.55646	0.000363576	0.28335	0.148313	A_33_P3353190	LOC101930611	uncharacterized LOC101930611	down
1.3787	1.80985	4.51587	0.000394457	0.28335	0.083603	A_22_P00023904	lnc-GPR182-1	lnc-GPR182-1:1	up
1.63068	3.40081	4.49405	0.000412156	0.28335	0.0487203	A_23_P156824	HTR1B	5-hydroxytryptamine (serotonin) receptor 1B, G protein-coupled	up
1.20848	4.05563	4.46606	0.000436053	0.28335	0.00388106	A_22_P00006635	lnc-FOXD4L3-4	lnc-FOXD4L3-4:1	up
-2.33105	1.97976	-4.44132	0.00045836	0.28335	-0.0358528	A_23_P132956	UCHL1	ubiquitin carboxyl-terminal esterase L1 (ubiquitin thiolesterase)	down
-1.03079	3.46486	-4.4194	0.000479097	0.28335	-0.0711243	A_23_P347468	FZD3	frizzled class receptor 3	down
-1.19611	4.5834	-4.40167	0.000496564	0.28335	-0.0996911	A_23_P158925	GPR125	G protein-coupled receptor 125	down
1.00063	9.84661	4.34293	0.00055924	0.28335	-0.194653	A_33_P3224800	NCF1B	neutrophil cytosolic factor 1B pseudogene	up
-1.24725	3.01661	-4.34051	0.000561995	0.28335	-0.198583	A_23_P74349	NUF2	NUF2, NDC80 kinetochore complex component	down
1.25005	1.44947	4.33135	0.000572518	0.28335	-0.213424	A_23_P101084	SPATA22	spermatogenesis associated 22	up
1.6123	2.69156	4.31509	0.000591712	0.28335	-0.239816	A_33_P3729375	LOC285181	uncharacterized LOC285181	up
-1.10726	2.12099	-4.27524	0.000641571	0.28335	-0.304632	A_23_P160537	AUNIP	aurora kinase A and ninein interacting protein	down
1.00821	6.22562	4.27231	0.000645405	0.28335	-0.309408	A_23_P18372	B3GNT5	UDP-GlcNAc:betaGal beta-1,3-N-acetylglucosaminyltransferase 5	up
1.30959	4.2713	4.24522	0.000681955	0.28335	-0.353599	A_33_P3361412	SLC22A15	solute carrier family 22, member 15	up
1.07297	9.99538	4.19672	0.000752742	0.28335	-0.432929	A_33_P3361422	CYP27A1	cytochrome P450, family 27, subfamily A, polypeptide 1	up
1.22147	2.03967	4.19646	0.000753131	0.28335	-0.433345	A_33_P3228435	FXYD1	FXYD domain containing ion transport regulator 1	up
1.16094	3.67217	4.12785	0.000866312	0.28335	-0.546032	A_23_P149545	HIST2H2BE	histone cluster 2, H2be	up
1.70153	3.47842	4.11924	0.000881688	0.28335	-0.56021	A_33_P3412752	LOC100128607	uncharacterized LOC100128607	up
-2.36075	5.50984	-4.1179	0.000884111	0.28335	-0.562423	A_33_P3395595	CCR9	chemokine (C-C motif) receptor 9	down
-1.10126	1.29938	-4.11322	0.000892612	0.28335	-0.570136	A_33_P3319134	LOC100506191	uncharacterized LOC100506191	down
1.15278	3.72878	4.09073	0.00093461	0.28335	-0.607215	A_22_P00023624	SYP-AS1	SYP antisense RNA 1	up
1.30093	1.93226	4.0796	0.000956145	0.28335	-0.625595	A_33_P3217437	GBP6	guanylate binding protein family, member 6	up
-1.02226	1.58201	-4.0579	0.000999564	0.28335	-0.661447	A_23_P396917	C11orf63	chromosome 11 open reading frame 63	down
-2.53125	3.4454	-4.05055	0.00101472	0.28335	-0.6736	A_23_P16384	NLRP7	NLR family, pyrin domain containing 7	down
-1.10062	2.92668	-4.03693	0.00104345	0.28335	-0.696155	A_21_P0005166	lnc-SUPT3H-1	lnc-SUPT3H-1:3	down
1.41094	2.08099	4.03234	0.00105329	0.28335	-0.703742	A_33_P3342802	LOC649294	uncharacterized LOC649294	up
-1.03909	1.87831	-4.03202	0.00105399	0.28335	-0.704282	A_21_P0014544	LOC100507437	uncharacterized LOC100507437	down
1.2108	7.6102	4.03067	0.00105692	0.28335	-0.706521	A_23_P156180	SLC22A4	solute carrier family 22 (organic cation/zwitterion transporter), member 4	up
1.41361	1.50932	4.01217	0.00109775	0.28335	-0.737168	A_21_P0006490	lnc-ATP6AP2-6	lnc-ATP6AP2-6:1	up
1.78243	2.54888	4.00228	0.00112025	0.28335	-0.753578	A_19_P00320970	LOC101929696	uncharacterized LOC101929696	up
-1.28897	2.11371	-3.98308	0.00116526	0.28335	-0.785447	A_24_P282416	ABL1	ABL proto-oncogene 1, non-receptor tyrosine kinase	down
1.23224	2.32621	3.97833	0.00117669	0.28335	-0.793348	A_23_P304356	CLEC5A	C-type lectin domain family 5, member A	up
1.05436	4.50732	3.96952	0.00119816	0.28335	-0.807991	A_21_P0002259	lnc-NPAS2-1	lnc-NPAS2-1:2	up
-1.2504	3.7161	-3.96305	0.00121419	0.28335	-0.818748	A_23_P74449	HPDL	4-hydroxyphenylpyruvate dioxygenase-like	down
-1.28136	2.48738	-3.94853	0.00125092	0.28335	-0.842886	A_23_P357794	MTBP	MDM2 binding protein	down
-1.019	1.58894	-3.92498	0.00131294	0.28335	-0.882102	A_33_P3332393	TMEM53	transmembrane protein 53	down
-1.31815	7.56368	-3.88498	0.00142551	0.28335	-0.948829	A_21_P0005595	lnc-AC091801.1.1-5	lnc-AC091801.1.1-5:2	down
1.60616	8.01166	3.87663	0.0014502	0.28335	-0.962766	A_23_P121716	ANXA3	annexin A3	up
1.4294	3.61725	3.86769	0.00147714	0.28335	-0.977705	A_22_P00020595	lnc-SBF2-1	lnc-SBF2-1:1	up
-1.24256	1.96995	-3.86649	0.00148079	0.28335	-0.979711	A_32_P523096	FOXD2-AS1	FOXD2 antisense RNA 1 (head to head)	down
1.12689	6.52904	3.83956	0.00156522	0.285217	-1.02475	A_21_P0012676	GK3P	glycerol kinase 3 pseudogene	up
1.13712	4.67429	3.82075	0.00162706	0.285217	-1.05624	A_21_P0006788	CCDC147-AS1	CCDC147 antisense RNA 1 (head to head)	up
1.4165	8.68278	3.79869	0.00170273	0.285217	-1.0932	A_23_P206760	HP	haptoglobin	up
-1.11282	4.12323	-3.79279	0.00172353	0.285217	-1.10308	A_21_P0013944	lnc-JMJD7-PLA2G4B-1	lnc-JMJD7-PLA2G4B-1:4	down
1.18106	6.85193	3.78435	0.00175381	0.285217	-1.11724	A_22_P00009484	lnc-MAGEB1-1	lnc-MAGEB1-1:1	up
-1.08492	2.65701	-3.77887	0.00177372	0.285217	-1.12643	A_23_P126120	CENPL	centromere protein L	down
-1.09839	1.75202	-3.76741	0.00181612	0.285217	-1.14565	A_23_P138168	CNN3	calponin 3, acidic	down
1.0552	4.79303	3.76627	0.00182041	0.285217	-1.14757	A_22_P00014833	LOC102724552	uncharacterized LOC102724552	up
-1.2382	4.16705	-3.75909	0.00184756	0.285217	-1.15962	A_21_P0003627	lnc-COPS4-1	lnc-COPS4-1:2	down
1.114	6.76766	3.74943	0.00188475	0.285217	-1.17585	A_33_P3382331	HSPA6	heat shock 70kDa protein 6 (HSP70B')	up
1.03808	1.89978	3.74784	0.00189092	0.285217	-1.17851	A_22_P00009485	lnc-MAGEB1-2	lnc-MAGEB1-2:1	up
-1.26049	1.62098	-3.73812	0.00192922	0.285217	-1.19484	A_33_P3343196	CP	ceruloplasmin (ferroxidase)	down
1.09929	5.85722	3.71797	0.00201114	0.285217	-1.22872	A_21_P0007370	lnc-STARD10-1	lnc-STARD10-1:1	up
1.30185	1.83198	3.71636	0.00201785	0.285217	-1.23143	A_33_P3367924	PABPN1L	poly(A) binding protein, nuclear 1-like (cytoplasmic)	up
1.23156	2.28081	3.7086	0.0020504	0.286033	-1.24447	A_33_P3373598	TREML5P	triggering receptor expressed on myeloid cells-like 5, pseudogene	up
-1.10072	1.5272	-3.70195	0.00207878	0.286033	-1.25567	A_33_P3375466	GPLD1	glycosylphosphatidylinositol specific phospholipase D1	down
1.26651	7.26214	3.69628	0.00210323	0.286054	-1.26521	A_33_P3289236	HPR	haptoglobin-related protein	up
1.29659	4.48441	3.64255	0.00235002	0.288451	-1.3557	A_21_P0007695	lnc-ERGIC2-4	lnc-ERGIC2-4:1	up
1.28265	7.93074	3.63132	0.00240518	0.288451	-1.37463	A_21_P0002596	lnc-LGALSL-1	lnc-LGALSL-1:2	up
1.08206	7.03434	3.62218	0.00245103	0.28848	-1.39004	A_22_P00001606	LOC729040	uncharacterized LOC729040	up
-1.11978	1.41666	-3.62184	0.00245275	0.28848	-1.39062	A_23_P133739	HUS1B	HUS1 checkpoint homolog b (S. pombe)	down
-1.20627	5.48253	-3.61925	0.00246592	0.28848	-1.39499	A_21_P0000882	RNF157-AS1	RNF157 antisense RNA 1	down
1.32113	8.82722	3.61804	0.0024721	0.28848	-1.39703	A_24_P382319	CEACAM1	carcinoembryonic antigen-related cell adhesion molecule 1 (biliary glycoprotein)	up
1.61244	7.75054	3.60493	0.00253999	0.289991	-1.41915	A_33_P3400763	PLIN4	perilipin 4	up
1.66433	3.76156	3.59343	0.00260103	0.290858	-1.43855	A_21_P0011283	LINC00639	long intergenic non-protein coding RNA 639	up
1.08872	7.96456	3.59297	0.00260352	0.290858	-1.43933	A_22_P00007519	lnc-H3F3C-3	lnc-H3F3C-3:1	up
-1.46198	3.30433	-3.58648	0.00263865	0.290858	-1.45028	A_23_P310956	COL6A2	collagen, type VI, alpha 2	down
1.08024	8.00779	3.57665	0.00269283	0.291293	-1.46688	A_21_P0003941	LUCAT1	lung cancer associated transcript 1 (non-protein coding)	up
-2.06963	3.59189	-3.56818	0.00274035	0.291302	-1.48118	A_23_P94103	SCARA5	scavenger receptor class A, member 5	down
1.14642	6.6731	3.56787	0.0027421	0.291302	-1.4817	A_32_P172848	GK	glycerol kinase	up
1.01654	3.24286	3.56621	0.00275156	0.291302	-1.48451	A_33_P3318327	FLJ31713	uncharacterized protein FLJ31713	up
1.21336	8.562	3.5634	0.00276759	0.291302	-1.48926	A_22_P00021102	lnc-LRRC17-1	lnc-LRRC17-1:1	up
-1.00278	1.41041	-3.56057	0.0027838	0.291302	-1.49403	A_22_P00015794	lnc-TARDBP-1	lnc-TARDBP-1:1	down
1.73503	6.25202	3.55149	0.00283657	0.291302	-1.50938	A_21_P0012133	SIRPB2	signal-regulatory protein beta 2	up
1.312	9.33074	3.5357	0.00293069	0.292027	-1.53606	A_21_P0012944	SMA4	glucuronidase, beta pseudogene	up
1.49663	1.62707	3.5307	0.00296111	0.292027	-1.54451	A_33_P3275233	LOC100131792	uncharacterized LOC100131792	up
1.16347	8.07428	3.52879	0.0029728	0.292027	-1.54773	A_24_P83379	WDFY3	WD repeat and FYVE domain containing 3	up
1.19646	6.44484	3.51764	0.00304214	0.292027	-1.56658	A_23_P379071	FBXL13	F-box and leucine-rich repeat protein 13	up
-1.1565	2.75503	-3.51472	0.00306056	0.292027	-1.57152	A_21_P0013580	LOC102725126	uncharacterized LOC102725126	down
1.23369	2.06984	3.49651	0.00317798	0.295593	-1.60231	A_22_P00002397	ITPK1-AS1	ITPK1 antisense RNA 1	up
1.14898	1.92576	3.49436	0.00319212	0.295593	-1.60594	A_22_P00007749	lnc-HMGB2-1	lnc-HMGB2-1:1	up
-1.89304	3.02815	-3.49316	0.00320003	0.295593	-1.60797	A_23_P2543	CUX2	cut-like homeobox 2	down
-1.11844	5.65537	-3.48356	0.00326421	0.296154	-1.62421	A_23_P363769	KRT86	keratin 86, type II	down
-1.34896	2.06054	-3.45955	0.00343027	0.296628	-1.66482	A_21_P0004417	RASGRF2-AS1	RASGRF2 antisense RNA 1	down
-1.01715	2.46721	-3.44005	0.00357135	0.296628	-1.69781	A_33_P3672482	USP28	ubiquitin specific peptidase 28	down
1.06872	10.1106	3.43907	0.00357861	0.296628	-1.69948	A_33_P3783812	C8orf60	chromosome 8 open reading frame 60	up
-1.59656	2.46232	-3.43251	0.00362746	0.296628	-1.71058	A_21_P0013622	CLCN3	chloride channel, voltage-sensitive 3	down
-1.14728	5.23024	-3.42513	0.00368327	0.296628	-1.72308	A_23_P30666	TNFRSF21	tumor necrosis factor receptor superfamily, member 21	down
-1.28241	3.34291	-3.42126	0.00371281	0.296628	-1.72962	A_22_P00023477	lnc-AC018816.3.1-4	lnc-AC018816.3.1-4:1	down
-1.35123	4.32358	-3.40053	0.00387538	0.296628	-1.76471	A_23_P152047	SCAMP5	secretory carrier membrane protein 5	down
1.032	6.9861	3.35377	0.00426852	0.301691	-1.84387	A_22_P00011121	LOC101928143	uncharacterized LOC101928143	up
-1.06437	4.23863	-3.35102	0.00429283	0.301691	-1.84853	A_24_P227091	KIF11	kinesin family member 11	down
1.41984	2.37168	3.34345	0.0043605	0.301691	-1.86134	A_33_P3374778	KCNJ2-AS1	KCNJ2 antisense RNA 1 (head to head)	up
1.0273	4.57829	3.34057	0.00438646	0.301691	-1.86621	A_21_P0013650	XLOC_l2_015212		up
1.11198	2.19846	3.33696	0.00441931	0.301691	-1.87232	A_22_P00023546	lnc-PANK4-1	lnc-PANK4-1:1	up
-1.4018	1.85767	-3.33572	0.00443062	0.301691	-1.87442	A_32_P150891	DIAPH3	diaphanous-related formin 3	down
-1.08898	1.74457	-3.3356	0.0044317	0.301691	-1.87462	A_33_P3302881	KLHL31	kelch-like family member 31	down
1.02798	5.39577	3.33256	0.00445968	0.301691	-1.87977	A_33_P3248024	STARD7-AS1	STARD7 antisense RNA 1	up
1.04951	3.37523	3.33077	0.00447617	0.301691	-1.8828	A_33_P3245168	FAM71F2	family with sequence similarity 71, member F2	up
1.14497	6.66895	3.30838	0.00468803	0.302899	-1.9207	A_23_P206501	CLEC18B	C-type lectin domain family 18, member B	up
-1.34188	2.52986	-3.30561	0.00471492	0.302899	-1.92539	A_21_P0009672	LOC400684	uncharacterized LOC400684	down
1.29426	6.09611	3.30212	0.00474899	0.302899	-1.93129	A_33_P3346461	NAIP	NLR family, apoptosis inhibitory protein	up
1.06978	7.76386	3.29745	0.00479498	0.302899	-1.9392	A_23_P127385	MYBPC3	myosin binding protein C, cardiac	up
-1.00441	1.65797	-3.29262	0.0048431	0.302899	-1.94738	A_24_P15898	C1orf145	chromosome 1 open reading frame 145	down
1.24241	6.05736	3.26754	0.00510036	0.302899	-1.98982	A_33_P3318509	CLEC4E	C-type lectin domain family 4, member E	up
1.15022	1.97583	3.26171	0.00516208	0.302899	-1.99968	A_23_P51761	OR6K2	olfactory receptor, family 6, subfamily K, member 2	up
1.29697	1.56586	3.25305	0.00525523	0.302899	-2.01434	A_23_P35055	NPHS2	nephrosis 2, idiopathic, steroid-resistant (podocin)	up
1.30464	9.23747	3.24556	0.00533704	0.302899	-2.02701	A_23_P50638	LRG1	leucine-rich alpha-2-glycoprotein 1	up
1.05235	4.12088	3.24451	0.0053486	0.302938	-2.02879	A_33_P3226407	LOC649305	uncharacterized LOC649305	up
-1.13764	1.26209	-3.24191	0.0053774	0.302938	-2.03319	A_23_P256956	KIF20A	kinesin family member 20A	down
1.34831	7.78272	3.23553	0.00544863	0.304415	-2.04398	A_24_P190472	SLPI	secretory leukocyte peptidase inhibitor	up
1.52959	1.96839	3.23423	0.00546317	0.304415	-2.04617	A_22_P00008062	AADACL2-AS1	AADACL2 antisense RNA 1	up
-1.15586	1.65405	-3.2326	0.00548161	0.304864	-2.04893	A_23_P146830	SLC25A10	solute carrier family 25 (mitochondrial carrier; dicarboxylate transporter), member 10	down
-1.0876	2.19427	-3.21736	0.00565666	0.305885	-2.07471	A_33_P3237359	HMGB3	high mobility group box 3	down
-1.34121	1.67359	-3.20948	0.0057493	0.306599	-2.08803	A_23_P101319	ZNF285	zinc finger protein 285	down
1.31017	3.20883	3.20396	0.00581505	0.308134	-2.09736	A_23_P23966	ZNF488	zinc finger protein 488	up
1.11911	5.52176	3.1877	0.00601327	0.31067	-2.12485	A_22_P00008427	lnc-KANK4-1	lnc-KANK4-1:1	up
1.05109	4.86374	3.18579	0.00603696	0.310833	-2.12808	A_21_P0010618	XLOC_l2_000941		up
-1.10432	2.64644	-3.1855	0.00604051	0.310833	-2.12856	A_21_P0011419	PKD1	polycystic kidney disease 1 (autosomal dominant)	down
1.07521	1.3471	3.18525	0.00604368	0.310833	-2.12899	A_21_P0004223	lnc-ADCY2-1	lnc-ADCY2-1:1	up
1.2716	2.08179	3.18497	0.00604714	0.310833	-2.12946	A_33_P3293353	KCTD3	potassium channel tetramerization domain containing 3	up
1.20399	2.67985	3.18379	0.0060619	0.311114	-2.13146	A_33_P3789382	JMJD1C-AS1	JMJD1C antisense RNA 1	up
1.28753	10.4652	3.17834	0.00613032	0.312488	-2.14066	A_23_P127948	ADM	adrenomedullin	up
1.10909	2.82369	3.17381	0.00618775	0.313096	-2.14831	A_21_P0007750	lnc-C12orf42-3	lnc-C12orf42-3:1	up
-1.23371	2.65921	-3.16734	0.00627082	0.313199	-2.15925	A_22_P00019968	lnc-RP11-582J16.5.1-4	lnc-RP11-582J16.5.1-4:1	down
-1.06604	3.56218	-3.16659	0.00628054	0.313199	-2.16052	A_21_P0003853	lnc-FAM160A1-1	lnc-FAM160A1-1:2	down
-1.35138	3.82804	-3.16581	0.00629065	0.31341	-2.16184	A_22_P00003632	lnc-CD53-1	lnc-CD53-1:1	down
-1.18966	1.82477	-3.16262	0.00633206	0.313439	-2.16722	A_23_P30693	PLG	plasminogen	down
-1.34863	2.96073	-3.16132	0.00634908	0.313439	-2.16943	A_33_P3576853	NIFK-AS1	NIFK antisense RNA 1	down
1.24568	2.28194	3.15768	0.00639678	0.313439	-2.17556	A_22_P00012702	COL4A2-AS1	COL4A2 antisense RNA 1	up
-1.16055	2.22144	-3.15576	0.00642221	0.313801	-2.17882	A_23_P133359	ZFP2	ZFP2 zinc finger protein	down
-1.1732	2.64659	-3.15073	0.00648903	0.314131	-2.18731	A_33_P3371509	LL22NC03-75H12.2	uncharacterized LOC101927722	down
1.33317	2.48945	3.14953	0.00650506	0.314131	-2.18933	A_22_P00003435	lnc-CCDC37-3	lnc-CCDC37-3:1	up
-1.05891	5.89801	-3.14889	0.00651364	0.314131	-2.19041	A_23_P354341	CD160	CD160 molecule	down
-1.05139	1.7525	-3.14135	0.00661551	0.314131	-2.20314	A_33_P3358898	SSC5D	scavenger receptor cysteine rich family, 5 domains	down
-1.16614	2.80157	-3.14056	0.00662623	0.314131	-2.20447	A_23_P204640	NANOG	Nanog homeobox	down
1.03572	3.03189	3.13709	0.00667374	0.314247	-2.21033	A_21_P0009876	LOC101929207	uncharacterized LOC101929207	up
1.15542	1.91415	3.13508	0.00670143	0.314789	-2.21373	A_33_P3237744	SBK3	SH3 domain binding kinase family, member 3	up
1.22108	7.181	3.12949	0.00677891	0.314844	-2.22316	A_23_P137470	SIPA1L2	signal-induced proliferation-associated 1 like 2	up
1.23027	4.65356	3.1266	0.00681936	0.314844	-2.22804	A_22_P00000611	lnc-ACOT1-3	lnc-ACOT1-3:2	up
1.67044	3.1284	3.12488	0.0068435	0.314844	-2.23094	A_21_P0000644	LOC400655	uncharacterized LOC400655	up
1.40667	2.43607	3.12333	0.00686549	0.314844	-2.23357	A_32_P305888	SH3TC2	SH3 domain and tetratricopeptide repeats 2	up
1.37205	3.97817	3.12037	0.00690731	0.314844	-2.23855	A_21_P0012136	XLOC_l2_008755		up
1.14346	1.84227	3.11448	0.00699151	0.316257	-2.24849	A_23_P96827	APCS	amyloid P component, serum	up
1.15805	2.59995	3.11374	0.00700218	0.316257	-2.24974	A_23_P10194	SEZ6L2	seizure related 6 homolog (mouse)-like 2	up
-1.47351	3.94634	-3.10652	0.00710697	0.316994	-2.26192	A_23_P118246	GINS2	GINS complex subunit 2 (Psf2 homolog)	down
-1.04689	1.63876	-3.10612	0.00711274	0.317009	-2.26259	A_33_P3271246	LOC100288842	UDP-GlcNAc:betaGal beta-1,3-N-acetylglucosaminyltransferase 5 pseudogene	down
1.0045	2.40871	3.10198	0.0071736	0.317748	-2.26958	A_24_P352637	TSSK4	testis-specific serine kinase 4	up
-1.36689	2.34655	-3.09586	0.0072644	0.317938	-2.27989	A_33_P3299560	LEKR1	leucine, glutamate and lysine rich 1	down
-1.09694	4.39816	-3.09561	0.00726808	0.317938	-2.28031	A_23_P77731	CRYM	crystallin, mu	down
1.69769	1.87633	3.08742	0.00739147	0.318591	-2.29412	A_22_P00008233	LOC102723766	uncharacterized LOC102723766	up
-1.22269	2.12235	-3.08264	0.00746456	0.319978	-2.30219	A_23_P43684	BNC2	basonuclin 2	down
1.04017	1.31361	3.07099	0.00764525	0.321812	-2.32181	A_21_P0009643	LINC00906	long intergenic non-protein coding RNA 906	up
1.8607	2.42964	3.06834	0.0076871	0.322438	-2.32628	A_22_P00002179	lnc-BTBD19-1	lnc-BTBD19-1:1	up
-1.34438	3.42173	-3.06655	0.00771539	0.322438	-2.3293	A_33_P3339212	TRIP13	thyroid hormone receptor interactor 13	down
1.01826	2.08825	3.05315	0.00793055	0.323992	-2.35185	A_22_P00002438	lnc-C14orf57-1	lnc-C14orf57-1:1	up
-1.16761	2.70054	-3.04407	0.00807971	0.325839	-2.36714	A_24_P68415	ZNF45	zinc finger protein 45	down
1.16582	3.84934	3.03179	0.00828584	0.329114	-2.3878	A_23_P165921	LINC00029	long intergenic non-protein coding RNA 29	up
-1.02341	1.36471	-3.02629	0.00837998	0.329114	-2.39706	A_23_P120982	PKDREJ	polycystin (PKD) family receptor for egg jelly	down
1.09089	2.94109	3.01995	0.00848951	0.329584	-2.40771	A_22_P00004651	LOC101928448	uncharacterized LOC101928448	up
1.24076	5.19883	3.01415	0.00859115	0.329733	-2.41747	A_21_P0011740	LOC101927522	uncharacterized LOC101927522	up
-1.1214	2.68776	-3.01374	0.00859841	0.329733	-2.41816	A_33_P3659876	NCAPG2	non-SMC condensin II complex, subunit G2	down
1.01	5.97086	3.00928	0.00867726	0.331071	-2.42565	A_21_P0010673	LOC101928976	uncharacterized LOC101928976	up
1.04537	2.65541	3.0035	0.00878065	0.331469	-2.43536	A_21_P0013506	XLOC_l2_014423		up
-1.12238	1.39601	-3.00134	0.00881964	0.331469	-2.43899	A_23_P168847	FBXO16	F-box protein 16	down
1.21053	1.68655	2.99904	0.00886133	0.331469	-2.44286	A_23_P208085	MBP	myelin basic protein	up
-1.14347	2.58647	-2.99751	0.0088892	0.331469	-2.44543	A_23_P414713	ZNF528	zinc finger protein 528	down
1.14226	2.63627	2.99735	0.00889207	0.331469	-2.4457	A_21_P0003775	lnc-SLC7A11-1	lnc-SLC7A11-1:1	up
1.02866	3.19546	2.99666	0.00890471	0.331469	-2.44686	A_33_P3462155	LOC401188	uncharacterized LOC401188	up
-1.50185	3.99131	-2.99072	0.0090137	0.332375	-2.45684	A_23_P70007	HMMR	hyaluronan-mediated motility receptor (RHAMM)	down
-1.03029	1.9119	-2.98708	0.00908102	0.332375	-2.46294	A_22_P00014089	SARM1	sterile alpha and TIR motif containing 1	down
1.01433	1.84972	2.98606	0.00910007	0.332375	-2.46465	A_22_P00005119	lnc-DHRS9-1	lnc-DHRS9-1:1	up
1.27117	3.60632	2.97847	0.00924269	0.333077	-2.4774	A_33_P3360814	NFE4	nuclear factor, erythroid 4	up
-1.07541	3.14501	-2.97537	0.00930143	0.333441	-2.4826	A_23_P163481	BUB1B	BUB1 mitotic checkpoint serine/threonine kinase B	down
-1.3485	3.47193	-2.97226	0.00936089	0.333441	-2.48782	A_23_P143981	FBLN2	fibulin 2	down
1.53355	3.69535	2.97059	0.00939291	0.333441	-2.49062	A_33_P3279362	GRIK1-AS1	GRIK1 antisense RNA 1	up
1.14623	3.05438	2.96941	0.00941555	0.333441	-2.49259	A_21_P0008433	lnc-MDGA2-2	lnc-MDGA2-2:1	up
1.09398	1.61222	2.96769	0.00944877	0.333441	-2.49548	A_33_P3240333	PITX1	paired-like homeodomain 1	up
1.30557	5.51304	2.96083	0.00958237	0.333441	-2.50699	A_33_P3884005	LOC93444	uncharacterized LOC93444	up
-3.29056	7.98951	-2.95482	0.00970078	0.333441	-2.51706	A_23_P258912	MYOM2	myomesin 2	down
1.00127	8.8157	2.95253	0.00974639	0.333441	-2.5209	A_32_P44394	AIM2	absent in melanoma 2	up
1.04665	2.92836	2.95127	0.00977159	0.333441	-2.52302	A_19_P00322420	LINC01094	long intergenic non-protein coding RNA 1094	up
-1.15989	3.92077	-2.94816	0.00983389	0.333441	-2.52822	A_23_P399146	ZNF549	zinc finger protein 549	down
-1.38237	2.62558	-2.94641	0.00986912	0.333441	-2.53116	A_23_P43898	EPHX4	epoxide hydrolase 4	down
-1.09887	2.77452	-2.94578	0.00988177	0.333441	-2.53221	A_21_P0013313	XLOC_l2_013857		down
1.14512	10.4029	2.94493	0.00989904	0.333441	-2.53364	A_23_P110212	ACSL1	acyl-CoA synthetase long-chain family member 1	up
1.06049	8.31854	2.94305	0.00993708	0.334143	-2.53678	A_33_P3394868	SMIM1	small integral membrane protein 1 (Vel blood group)	up
-1.06184	3.91363	-2.93878	0.0100243	0.334953	-2.54394	A_33_P3229617	SGCE	sarcoglycan, epsilon	down
-1.44792	2.65615	-2.9348	0.0101062	0.335002	-2.55061	A_33_P3285639	TSGA10	testis specific, 10	down
-1.0236	1.48008	-2.93167	0.010171	0.335217	-2.55585	A_24_P93309	CDNF	cerebral dopamine neurotrophic factor	down
1.48256	1.55577	2.93141	0.0101763	0.335217	-2.55627	A_33_P3396181	LOC93432	maltase-glucoamylase (alpha-glucosidase)	up
-1.09331	2.45718	-2.93118	0.0101812	0.335217	-2.55667	A_23_P330836	LINC01560	long intergenic non-protein coding RNA 1560	down
1.00546	4.13314	2.92121	0.0103906	0.337631	-2.57335	A_33_P3281323	WDR5	WD repeat domain 5	up
-1.57517	2.42525	-2.91446	0.0105348	0.337974	-2.58464	A_21_P0000160	TM4SF19	transmembrane 4 L six family member 19	down
-1.34718	2.70314	-2.9071	0.0106942	0.338503	-2.59694	A_33_P3270668	FAM131B	family with sequence similarity 131, member B	down
1.27505	2.23581	2.90151	0.0108169	0.338503	-2.60629	A_33_P3400643	LINC00865	long intergenic non-protein coding RNA 865	up
-1.01372	2.68396	-2.89975	0.0108558	0.338503	-2.60923	A_22_P00007208	MIR92A1	microRNA 92a-1	down
1.044	7.55647	2.89813	0.0108917	0.338918	-2.61194	A_33_P3243502	LOC729732	uncharacterized LOC729732	up
1.48837	2.62288	2.89543	0.010952	0.339468	-2.61646	A_33_P3268035	LYZL1	lysozyme-like 1	up
1.35611	3.32653	2.88986	0.0110769	0.339845	-2.62575	A_24_P343621	ECHDC3	enoyl CoA hydratase domain containing 3	up
-1.23686	2.50167	-2.88621	0.0111597	0.33985	-2.63185	A_22_P00021468	lnc-USP24-1	lnc-USP24-1:1	down
1.05982	6.1429	2.88503	0.0111866	0.340092	-2.63382	A_21_P0013052	XLOC_l2_012836		up
1.01169	8.83621	2.87807	0.0113465	0.340596	-2.64544	A_24_P66027	APOBEC3B	apolipoprotein B mRNA editing enzyme, catalytic polypeptide-like 3B	up
1.16373	2.35418	2.87798	0.0113485	0.340596	-2.64559	A_22_P00011182	LOC102723466	uncharacterized LOC102723466	up
-1.01076	1.82415	-2.87747	0.0113604	0.340596	-2.64644	A_21_P0002935	LOC101927805	uncharacterized LOC101927805	down
1.06685	9.53335	2.87698	0.0113716	0.340596	-2.64726	A_33_P3865368	LOC254896	uncharacterized LOC254896	up
1.33168	7.76726	2.87494	0.0114191	0.341158	-2.65067	A_23_P39251	PLIN5	perilipin 5	up
1.33066	2.04792	2.87172	0.0114943	0.341434	-2.65604	A_22_P00014969	LOC101927636	uncharacterized LOC101927636	up
-2.7231	5.06709	-2.86539	0.0116433	0.341769	-2.66659	A_33_P3636315	LOC286087	uncharacterized LOC286087	down
1.08871	6.59748	2.85067	0.0119975	0.343174	-2.69112	A_24_P353300	LIMK2	LIM domain kinase 2	up
1.15642	2.10494	2.84358	0.0121718	0.343539	-2.70293	A_33_P6814977	TTC28-AS1	TTC28 antisense RNA 1	up
-1.03726	4.60297	-2.83764	0.0123197	0.344092	-2.71281	A_24_P213161	NLRP2	NLR family, pyrin domain containing 2	down
1.06827	8.41302	2.83532	0.0123781	0.344092	-2.71668	A_21_P0003024	LOC101928948	uncharacterized LOC101928948	up
-1.3334	3.96861	-2.83481	0.0123909	0.344092	-2.71753	A_23_P118042	LRRC36	leucine rich repeat containing 36	down
-1.03723	2.49234	-2.83433	0.0124029	0.344092	-2.71832	A_21_P0003718	lnc-RP11-1396O13.13.1-1	lnc-RP11-1396O13.13.1-1:1	down
-1.14589	1.75183	-2.83431	0.0124034	0.344092	-2.71835	A_23_P33196	COL5A2	collagen, type V, alpha 2	down
-1.10511	4.08236	-2.83197	0.0124625	0.344749	-2.72225	A_23_P171223	CXorf56	chromosome X open reading frame 56	down
1.24941	2.66199	2.83083	0.0124915	0.344897	-2.72415	A_33_P3398693	MFSD2B	major facilitator superfamily domain containing 2B	up
1.39189	9.54529	2.83026	0.0125061	0.345132	-2.7251	A_23_P253791	CAMP	cathelicidin antimicrobial peptide	up
-1.03683	2.02208	-2.8242	0.012661	0.346623	-2.73518	A_23_P53588	WNT5B	wingless-type MMTV integration site family, member 5B	down
-1.03236	1.57152	-2.81867	0.0128039	0.346876	-2.74436	A_21_P0008984	lnc-IRF8-1	lnc-IRF8-1:1	down
1.86088	4.41768	2.81806	0.0128199	0.346876	-2.74538	A_23_P130961	ELANE	elastase, neutrophil expressed	up
-1.07694	3.94979	-2.81506	0.0128983	0.347133	-2.75037	A_21_P0014703	LINC01128	long intergenic non-protein coding RNA 1128	down
-1.18986	1.89721	-2.81393	0.0129279	0.347133	-2.75225	A_24_P374427	ZDHHC21	zinc finger, DHHC-type containing 21	down
1.04075	4.63154	2.81342	0.0129412	0.347133	-2.75309	A_33_P3337154	LOC102724545	uncharacterized LOC102724545	up
1.43828	2.73345	2.8127	0.0129603	0.347133	-2.75429	A_23_P6252	DSCR8	Down syndrome critical region 8	up
-2.20283	6.04344	-2.81115	0.013001	0.347133	-2.75686	A_23_P143526	S100B	S100 calcium binding protein B	down
-1.00653	4.6544	-2.80824	0.0130781	0.347692	-2.7617	A_32_P134209	ACVR2B	activin A receptor, type IIB	down
1.11466	7.47416	2.8029	0.0132207	0.347692	-2.77057	A_33_P3352578	CLEC4D	C-type lectin domain family 4, member D	up
1.21281	1.85497	2.7966	0.0133908	0.347692	-2.78103	A_22_P00002898	LINC01207	long intergenic non-protein coding RNA 1207	up
-1.07501	1.5662	-2.79573	0.0134145	0.347692	-2.78247	A_23_P133956	KIFC1	kinesin family member C1	down
1.26161	8.31896	2.79077	0.0135499	0.347692	-2.79069	A_23_P165624	TNFAIP6	tumor necrosis factor, alpha-induced protein 6	up
1.7667	3.82054	2.78803	0.0136254	0.347692	-2.79523	A_22_P00012495	lnc-PSD2-1	lnc-PSD2-1:1	up
1.47093	7.80121	2.78733	0.0136449	0.347692	-2.7964	A_24_P63019	IL1R2	interleukin 1 receptor, type II	up
1.42532	5.01623	2.78709	0.0136514	0.347692	-2.79679	A_24_P927716	SLED1	proteoglycan 3 pseudogene	up
1.05954	2.00566	2.78499	0.0137096	0.347692	-2.80027	A_33_P3275687	LOC102723859	TBC1 domain family member-like	up
-1.64822	5.13582	-2.77372	0.0140265	0.348969	-2.81895	A_23_P69179	P3H2	prolyl 3-hydroxylase 2	down
1.0312	5.85237	2.75422	0.0145912	0.349588	-2.85122	A_22_P00022715	LOC102724955	uncharacterized LOC102724955	up
1.01715	1.7868	2.74975	0.0147239	0.3499	-2.85861	A_24_P820037	SLC6A17	solute carrier family 6 (neutral amino acid transporter), member 17	up
1.15925	5.85091	2.74874	0.0147538	0.350469	-2.86027	A_33_P3422787	lnc-TM4SF4-2	lnc-TM4SF4-2:2	up
-1.33855	2.2688	-2.74073	0.014995	0.351778	-2.87352	A_23_P110288	GSTCD	glutathione S-transferase, C-terminal domain containing	down
1.55707	2.21541	2.73788	0.0150816	0.35238	-2.87823	A_21_P0008336	lnc-C14orf166-1	lnc-C14orf166-1:1	up
1.20991	1.62429	2.73618	0.0151335	0.35288	-2.88104	A_23_P74309	NOS1AP	nitric oxide synthase 1 (neuronal) adaptor protein	up
1.14364	3.78697	2.73461	0.0151817	0.353342	-2.88363	A_21_P0005606	lnc-SBDS-10	lnc-SBDS-10:1	up
1.13398	1.96815	2.73454	0.0151836	0.353342	-2.88374	A_22_P00014460	AGAP1-IT1	AGAP1 intronic transcript 1 (non-protein coding)	up
1.43337	3.39923	2.73427	0.0151919	0.353342	-2.88418	A_33_P3588134	PANX2	pannexin 2	up
-1.02509	3.08795	-2.72503	0.0154781	0.354417	-2.89942	A_32_P101570	TPTE2P5	transmembrane phosphoinositide 3-phosphatase and tensin homolog 2 pseudogene 5	down
1.00101	2.4793	2.71706	0.0157293	0.356358	-2.91257	A_24_P399980	HEPH	hephaestin	up
1.04048	2.63447	2.71543	0.0157812	0.356442	-2.91526	A_33_P3265714	C2orf61	chromosome 2 open reading frame 61	up
-1.26127	3.94154	-2.69904	0.0163117	0.359109	-2.94225	A_23_P124417	BUB1	BUB1 mitotic checkpoint serine/threonine kinase	down
1.30874	2.29431	2.68985	0.0166166	0.361258	-2.95737	A_22_P00015234	lnc-SPACA3-1	lnc-SPACA3-1:1	up
1.03284	8.72063	2.68952	0.0166277	0.361258	-2.95791	A_33_P3376140	KCNJ15	potassium channel, inwardly rectifying subfamily J, member 15	up
-1.31265	2.73702	-2.67877	0.0169915	0.363351	-2.97558	A_33_P3220113	ZNF816-ZNF321P	ZNF816-ZNF321P readthrough	down
-1.2071	7.06384	-2.67849	0.0170012	0.363351	-2.97604	A_33_P3391796	NOG	noggin	down
1.11849	1.71266	2.67609	0.0170832	0.364007	-2.97997	A_21_P0013350	XLOC_l2_014011		up
-1.18397	3.75102	-2.67351	0.0171722	0.364225	-2.9842	A_32_P358887	SLC4A4	solute carrier family 4 (sodium bicarbonate cotransporter), member 4	down
-1.2897	5.51066	-2.66453	0.0174853	0.365195	-2.99894	A_23_P500130	KANK1	KN motif and ankyrin repeat domains 1	down
1.16295	9.66563	2.6631	0.0175357	0.365628	-3.00129	A_33_P3311403	MRVI1	murine retrovirus integration site 1 homolog	up
1.20214	2.24986	2.65814	0.0177116	0.365811	-3.00943	A_22_P00005174	LINC01501	long intergenic non-protein coding RNA 1501	up
1.04244	2.20571	2.65797	0.0177175	0.365811	-3.0097	A_33_P3278058	PIH1D2	PIH1 domain containing 2	up
1.01333	1.50464	2.65651	0.0177697	0.365811	-3.0121	A_21_P0007212	lnc-AP000790.1-2	lnc-AP000790.1-2:1	up
-1.48103	3.46705	-2.65647	0.0177711	0.365811	-3.01216	A_24_P252364	NRCAM	neuronal cell adhesion molecule	down
1.10722	2.6589	2.65585	0.0177932	0.365811	-3.01318	A_33_P3368920	lnc-GPCPD1-1	lnc-GPCPD1-1:3	up
-1.2516	2.3812	-2.65416	0.0178536	0.366041	-3.01594	A_33_P3316953	RBFOX3	RNA binding protein, fox-1 homolog (C. elegans) 3	down
1.09595	2.30568	2.6431	0.0182547	0.366041	-3.03405	A_33_P3364637	LOC100132272	uncharacterized LOC100132272	up
1.14837	3.14642	2.64291	0.0182618	0.366041	-3.03437	A_23_P347541	GRIN3A	glutamate receptor, ionotropic, N-methyl-D-aspartate 3A	up
1.17278	2.38994	2.64019	0.0183618	0.366175	-3.03882	A_24_P228302	CEACAM7	carcinoembryonic antigen-related cell adhesion molecule 7	up
1.05497	2.13339	2.63813	0.0184378	0.366699	-3.04219	A_21_P0006324	lnc-IER5L-1	lnc-IER5L-1:1	up
1.10461	6.48068	2.63449	0.0185728	0.366922	-3.04813	A_21_P0014944	LOC102724156	uncharacterized LOC102724156	up
-1.09863	4.24474	-2.62776	0.0188252	0.368427	-3.05913	A_23_P379614	OIP5	Opa interacting protein 5	down
1.70239	6.13671	2.6207	0.0190936	0.370047	-3.07066	A_33_P3352382	ARG1	arginase 1	up
-1.02913	1.65424	-2.61913	0.019154	0.370047	-3.07323	A_22_P00018999	lnc-MYOC-2	lnc-MYOC-2:1	down
1.13416	7.32931	2.61073	0.0194788	0.370584	-3.08693	A_24_P348265	FCAR	Fc fragment of IgA, receptor for	up
1.17974	1.91566	2.61046	0.0194894	0.370584	-3.08737	A_33_P3408450	TMEM253	transmembrane protein 253	up
1.43607	5.11866	2.6095	0.0195269	0.370584	-3.08894	A_21_P0010727	FCGR1A	Fc fragment of IgG, high affinity Ia, receptor (CD64)	up
-1.06059	3.05116	-2.60257	0.0197998	0.370794	-3.10024	A_23_P50919	SERPINE2	serpin peptidase inhibitor, clade E (nexin, plasminogen activator inhibitor type 1), member 2	down
-1.25153	5.18166	-2.59631	0.0200493	0.372084	-3.11043	A_23_P88222	PLD4	phospholipase D family, member 4	down
1.4844	5.00037	2.59363	0.0201572	0.373007	-3.1148	A_33_P3279353	AZU1	azurocidin 1	up
1.19089	4.52393	2.59354	0.0201607	0.373007	-3.11494	A_22_P00021445	lnc-ALPL-1	lnc-ALPL-1:1	up
1.14935	3.36419	2.59071	0.0202752	0.373153	-3.11954	A_21_P0014245	DKFZp667F0711	uncharacterized protein DKFZp667F0711	up
1.13213	3.30965	2.5901	0.0203001	0.373153	-3.12054	A_19_P00322809	LOC388210	uncharacterized LOC388210	up
1.26409	3.70164	2.5883	0.0203732	0.373165	-3.12347	A_33_P3317009	SLC11A1	solute carrier family 11 (proton-coupled divalent metal ion transporter), member 1	up
1.00287	7.63312	2.57925	0.020745	0.374056	-3.13818	A_21_P0013194	LOC729737	uncharacterized LOC729737	up
1.65394	3.8367	2.57873	0.0207666	0.374056	-3.13903	A_23_P30950	SLC26A8	solute carrier family 26 (anion exchanger), member 8	up
1.02236	2.8812	2.57632	0.0208666	0.37458	-3.14294	A_33_P3399733	lnc-CDS1-2	lnc-CDS1-2:1	up
-1.11743	1.88515	-2.57506	0.0209193	0.37458	-3.14499	A_24_P561341	FAM150B	family with sequence similarity 150, member B	down
-1.01363	1.69773	-2.56836	0.0212007	0.374764	-3.15586	A_23_P53057	ZNF215	zinc finger protein 215	down
1.19194	2.61924	2.56227	0.02146	0.376356	-3.16574	A_22_P00020071	lnc-ZDHHC9-1	lnc-ZDHHC9-1:1	up
1.08552	3.477	2.55569	0.0217433	0.376899	-3.17641	A_23_P108294	PPAP2C	phosphatidic acid phosphatase type 2C	up
-1.02072	2.6218	-2.55552	0.021751	0.376899	-3.17669	A_22_P00003549	lnc-CCR8-1	lnc-CCR8-1:2	down
1.13273	6.74688	2.55307	0.0218574	0.377088	-3.18066	A_21_P0005460	FAM157C	family with sequence similarity 157, member C	up
1.12559	7.62756	2.55144	0.0219284	0.377088	-3.18329	A_23_P39931	DYSF	dysferlin	up
-1.09065	9.25941	-2.54958	0.02201	0.377088	-3.18631	A_23_P168229	TXNDC5	thioredoxin domain containing 5 (endoplasmic reticulum)	down
1.02811	1.46592	2.5494	0.0220176	0.377088	-3.18659	A_23_P94647	OR1L3	olfactory receptor, family 1, subfamily L, member 3	up
1.05559	3.20997	2.54602	0.0221664	0.377553	-3.19207	A_22_P00021273	lnc-MAP6-3	lnc-MAP6-3:1	up
-1.22926	8.74574	-2.54265	0.0223157	0.378466	-3.19752	A_23_P84596	MZB1	marginal zone B and B1 cell-specific protein	down
-1.44698	9.3639	-2.54212	0.0223395	0.37865	-3.19839	A_23_P30243	ERAP2	endoplasmic reticulum aminopeptidase 2	down
1.26561	2.44967	2.53664	0.0225842	0.379615	-3.20724	A_21_P0014778	LOC100507516	uncharacterized LOC100507516	up
-1.13753	3.69658	-2.53497	0.0226595	0.379615	-3.20994	A_24_P141736	METAP2	methionyl aminopeptidase 2	down
1.02135	5.00166	2.53262	0.0227657	0.379899	-3.21374	A_23_P252236	KLKB1	kallikrein B, plasma (Fletcher factor) 1	up
1.26199	2.16343	2.52495	0.0231156	0.380004	-3.22612	A_24_P178148	LOC100129455	uncharacterized LOC100129455	up
-1.01786	6.48413	-2.51081	0.0237741	0.381632	-3.24893	A_23_P118815	BIRC5	baculoviral IAP repeat containing 5	down
1.23359	3.92993	2.50682	0.0239633	0.381632	-3.25536	A_32_P379467	ISLR2	immunoglobulin superfamily containing leucine-rich repeat 2	up
-1.016	6.99336	-2.50467	0.0240657	0.382254	-3.25882	A_23_P167328	CD38	CD38 molecule	down
1.01581	6.42379	2.49385	0.024588	0.384295	-3.27623	A_33_P3246829	IL1RN	interleukin 1 receptor antagonist	up
1.19761	8.48907	2.4938	0.0245902	0.384295	-3.27631	A_23_P330561	MCEMP1	mast cell-expressed membrane protein 1	up
1.03235	1.79914	2.48784	0.0248823	0.384976	-3.28588	A_22_P00013012	lnc-RGMA-3	lnc-RGMA-3:1	up
1.12088	1.70103	2.48707	0.0249203	0.384976	-3.28712	A_19_P00316625	MAGI2-AS3	MAGI2 antisense RNA 3	up
-1.0554	2.28552	-2.4847	0.0250376	0.385211	-3.29093	A_33_P3349536	CHEK1	checkpoint kinase 1	down
1.12517	8.35181	2.48067	0.0252385	0.386265	-3.29741	A_21_P0010728	FCGR1B	Fc fragment of IgG, high affinity Ib, receptor (CD64)	up
1.22701	6.80348	2.46925	0.0258152	0.388259	-3.31572	A_23_P166306	CBS	cystathionine-beta-synthase	up
1.58102	4.55841	2.46823	0.0258672	0.388259	-3.31735	A_21_P0002261	lnc-IL1R2-1	lnc-IL1R2-1:2	up
1.10783	2.27404	2.45983	0.0263001	0.389312	-3.33079	A_33_P3303850	VPS37A	vacuolar protein sorting 37 homolog A (S. cerevisiae)	up
1.00033	9.63684	2.45796	0.0263977	0.389312	-3.33379	A_33_P3221055	LOC101927270	uncharacterized LOC101927270	up
1.34078	2.93134	2.4392	0.0273935	0.393223	-3.36376	A_21_P0002262	lnc-IL1R1-1	lnc-IL1R1-1:1	up
-1.54177	1.94338	-2.4347	0.0276376	0.393669	-3.37094	A_23_P70794	RAB23	RAB23, member RAS oncogene family	down
-1.0276	2.23174	-2.43085	0.0278478	0.39405	-3.37707	A_24_P152968	AKR1C1	aldo-keto reductase family 1, member C1	down
-1.13874	4.79254	-2.42971	0.0279106	0.394238	-3.37889	A_22_P00007605	lnc-HEATR1-1	lnc-HEATR1-1:1	down
1.20001	1.54099	2.42962	0.0279154	0.394238	-3.37903	A_22_P00007514	lnc-H2AFJ-2	lnc-H2AFJ-2:1	up
1.13667	2.30122	2.42933	0.0279312	0.394238	-3.37949	A_21_P0001407	lnc-MFSD4-2	lnc-MFSD4-2:1	up
-1.1586	2.50401	-2.427	0.0280599	0.394504	-3.3832	A_32_P153071	VIPR2	vasoactive intestinal peptide receptor 2	down
-1.22558	2.08218	-2.41444	0.0287622	0.396932	-3.40319	A_33_P3216008	SKA3	spindle and kinetochore associated complex subunit 3	down
1.1973	2.28217	2.41441	0.0287635	0.396932	-3.40323	A_21_P0004847	lnc-CAP2-1	lnc-CAP2-1:1	up
-1.21327	2.83889	-2.41309	0.0288382	0.397273	-3.40532	A_32_P95960	CLEC2D	C-type lectin domain family 2, member D	down
-1.47716	3.1785	-2.40951	0.0290423	0.397645	-3.41102	A_23_P13907	IGF1	insulin-like growth factor 1 (somatomedin C)	down
1.06859	1.7302	2.40609	0.0292378	0.397799	-3.41644	A_23_P103349	OCLM	oculomedin	up
-1.07699	2.48804	-2.40382	0.0293686	0.398011	-3.42005	A_33_P3846114	LINC01281	long intergenic non-protein coding RNA 1281	down
1.17959	3.89206	2.40236	0.0294531	0.398011	-3.42237	A_33_P3275055	ST6GALNAC3	ST6 (alpha-N-acetyl-neuraminyl-2,3-beta-galactosyl-1,3)-N-acetylgalactosaminide alpha-2,6-sialyltransferase 3	up
1.04705	3.92647	2.40054	0.0295584	0.398011	-3.42525	A_23_P153616	MADCAM1	mucosal vascular addressin cell adhesion molecule 1	up
-1.03392	5.04608	-2.4002	0.0295781	0.398011	-3.42579	A_33_P3789693	MGC24103	uncharacterized MGC24103	down
-1.27614	9.9597	-2.40007	0.0295861	0.398011	-3.42601	A_23_P167168	IGJ	immunoglobulin J polypeptide, linker protein for immunoglobulin alpha and mu polypeptides	down
1.07586	1.69727	2.38924	0.0302211	0.400874	-3.44316	A_22_P00011035	lnc-NTHL1-1	lnc-NTHL1-1:1	up
1.09974	4.61433	2.38614	0.0304058	0.401517	-3.44808	A_23_P157316	C7orf34	chromosome 7 open reading frame 34	up
1.0139	1.77696	2.38381	0.0305449	0.402081	-3.45176	A_23_P111088	OR2B2	olfactory receptor, family 2, subfamily B, member 2	up
2.49698	5.43043	2.37682	0.0309659	0.403344	-3.46281	A_24_P181254	OLFM4	olfactomedin 4	up
-1.06663	3.37543	-2.37478	0.0310903	0.404183	-3.46604	A_23_P88331	DLGAP5	discs, large (Drosophila) homolog-associated protein 5	down
-1.99192	3.25257	-2.36537	0.0316677	0.405395	-3.48088	A_22_P00019780	lnc-MYOM2-2	lnc-MYOM2-2:1	down
1.00485	7.22644	2.36009	0.0319965	0.405819	-3.48921	A_23_P77859	TMEM88	transmembrane protein 88	up
1.73301	5.99404	2.3502	0.0326212	0.407527	-3.50479	A_23_P140384	CTSG	cathepsin G	up
1.18993	5.37294	2.34345	0.0330539	0.409051	-3.51541	A_21_P0001989	lnc-TMEM18-11	lnc-TMEM18-11:1	up
1.05415	6.93978	2.33759	0.0334337	0.410181	-3.52461	A_21_P0011831	XLOC_l2_007456		up
1.05012	9.62052	2.3367	0.0334918	0.410181	-3.52601	A_24_P239731	B4GALT5	UDP-Gal:betaGlcNAc beta 1,4- galactosyltransferase, polypeptide 5	up
1.23431	1.54613	2.33366	0.0336906	0.410343	-3.53077	A_24_P185186	SAMD14	sterile alpha motif domain containing 14	up
1.03726	4.10123	2.33065	0.0338888	0.411281	-3.53549	A_23_P50710	CYP4F2	cytochrome P450, family 4, subfamily F, polypeptide 2	up
1.14027	5.01068	2.32627	0.0341796	0.41217	-3.54237	A_21_P0005438	lnc-RP11-1220K2.2.1-1	lnc-RP11-1220K2.2.1-1:2	up
-1.02324	3.21807	-2.3248	0.0342772	0.412447	-3.54466	A_23_P75071	KIF20B	kinesin family member 20B	down
-1.26651	1.5825	-2.32331	0.0343771	0.413013	-3.547	A_21_P0012575	XLOC_l2_010601		down
1.04043	1.89778	2.32088	0.0345401	0.413201	-3.55081	A_21_P0001542	lnc-GBP5-3	lnc-GBP5-3:1	up
1.2663	2.15709	2.32067	0.0345542	0.413201	-3.55114	A_23_P13713	PRPH	peripherin	up
-1.04754	1.22877	-2.32056	0.0345611	0.413201	-3.5513	A_24_P355967	HTR2A	5-hydroxytryptamine (serotonin) receptor 2A, G protein-coupled	down
-1.01038	5.7548	-2.31362	0.0350313	0.414195	-3.56217	A_23_P65757	CCNB2	cyclin B2	down
1.01911	2.31064	2.31129	0.0351899	0.414789	-3.5658	A_23_P61466	CD163L1	CD163 molecule-like 1	up
1.09027	1.63992	2.30935	0.0353232	0.414897	-3.56884	A_21_P0012296	XLOC_l2_009510		up
-1.00864	4.74554	-2.30673	0.0355033	0.415257	-3.57293	A_33_P3807062	HJURP	Holliday junction recognition protein	down
1.14667	3.02341	2.30222	0.0358155	0.415471	-3.57996	A_23_P108823	OSBPL6	oxysterol binding protein-like 6	up
-1.41184	3.15083	-2.3006	0.0359288	0.415471	-3.5825	A_23_P51085	SPC25	SPC25, NDC80 kinetochore complex component	down
1.39451	3.41664	2.29902	0.0360386	0.415509	-3.58495	A_23_P215331	CRHR2	corticotropin releasing hormone receptor 2	up
-1.03208	3.19083	-2.29699	0.0361809	0.415662	-3.58812	A_33_P3401647	PPP1R14A	protein phosphatase 1, regulatory (inhibitor) subunit 14A	down
-1.03951	3.06556	-2.29593	0.0362554	0.415683	-3.58977	A_33_P3308512	SLC16A10	solute carrier family 16 (aromatic amino acid transporter), member 10	down
1.4001	3.95575	2.29028	0.0366549	0.416344	-3.59857	A_33_P3306624	HCRT	hypocretin (orexin) neuropeptide precursor	up
-1.91024	3.53734	-2.28855	0.0367785	0.416344	-3.60128	A_23_P123596	GLDC	glycine dehydrogenase (decarboxylating)	down
-1.27618	3.73006	-2.28399	0.0371051	0.416698	-3.60837	A_23_P167818	FAM184A	family with sequence similarity 184, member A	down
1.38879	2.55661	2.28377	0.0371206	0.416713	-3.60871	A_21_P0007622	lnc-ASCL4-1	lnc-ASCL4-1:1	up
1.0803	1.92331	2.27501	0.0377554	0.418047	-3.62232	A_23_P377860	UMODL1-AS1	UMODL1 antisense RNA 1	up
1.25084	1.59244	2.27395	0.037833	0.418192	-3.62397	A_21_P0002981	lnc-ROBO2-1	lnc-ROBO2-1:1	up
-1.04072	2.66379	-2.26509	0.0384872	0.418373	-3.63771	A_23_P113111	AR	androgen receptor	down
1.21277	6.50463	2.24759	0.0398098	0.421395	-3.66479	A_23_P145965	TPST1	tyrosylprotein sulfotransferase 1	up
-1.05181	3.71612	-2.24324	0.040145	0.422628	-3.67151	A_23_P385861	CDCA2	cell division cycle associated 2	down
-1.06787	7.10541	-2.24094	0.0403236	0.423115	-3.67506	A_23_P1833	B3GAT1	beta-1,3-glucuronyltransferase 1	down
1.31979	2.679	2.23931	0.0404504	0.423508	-3.67758	A_23_P34637	REN	renin	up
1.12787	1.92503	2.23506	0.0407823	0.424574	-3.68412	A_21_P0006822	lnc-AL137145.1-1	lnc-AL137145.1-1:2	up
1.59342	9.39359	2.22786	0.0413512	0.425902	-3.6952	A_33_P3350863	RETN	resistin	up
1.22669	1.55754	2.22757	0.0413744	0.425902	-3.69565	A_21_P0008551	lnc-GPR132-1	lnc-GPR132-1:2	up
1.19065	4.6923	2.22456	0.0416147	0.426617	-3.70028	A_33_P3365002	TUBB2A	tubulin, beta 2A class IIa	up
1.06439	2.47822	2.21762	0.0421735	0.427669	-3.71095	A_23_P151598	CPNE6	copine VI (neuronal)	up
-1.20617	3.50408	-2.21521	0.0423696	0.427958	-3.71466	A_23_P159255	PTPRM	protein tyrosine phosphatase, receptor type, M	down
-1.07285	4.64553	-2.20899	0.042878	0.428981	-3.72419	A_23_P422212	SLC35F3	solute carrier family 35, member F3	down
1.09679	2.24123	2.20667	0.0430693	0.428981	-3.72775	A_21_P0003216	LOC101927440	uncharacterized LOC101927440	up
-1.45064	2.55263	-2.20373	0.0433132	0.428981	-3.73226	A_33_P3241661	LOC388780	uncharacterized LOC388780	down
-1.13532	3.63221	-2.20329	0.0433498	0.428981	-3.73293	A_23_P49448	FA2H	fatty acid 2-hydroxylase	down
1.08671	1.66899	2.20217	0.0434424	0.429135	-3.73463	A_23_P168551	SLC29A4	solute carrier family 29 (equilibrative nucleoside transporter), member 4	up
1.29177	6.31974	2.20065	0.0435692	0.429172	-3.73696	A_23_P169437	LCN2	lipocalin 2	up
-1.28172	1.57725	-2.19031	0.0444406	0.430954	-3.75277	A_23_P158318	ROR2	receptor tyrosine kinase-like orphan receptor 2	down
1.01091	2.82164	2.19022	0.0444486	0.430954	-3.75291	A_23_P315991	OR10A5	olfactory receptor, family 10, subfamily A, member 5	up
-1.28646	1.50149	-2.19008	0.0444604	0.430954	-3.75313	A_23_P377299	ECE2	endothelin converting enzyme 2	down
1.73052	7.58097	2.18612	0.0447984	0.43112	-3.75917	A_32_P815507	LOC100130920	uncharacterized LOC100130920	up
-1.4836	6.7204	-2.18573	0.0448322	0.43112	-3.75977	A_23_P37736	TNFRSF17	tumor necrosis factor receptor superfamily, member 17	down
-1.0063	2.26099	-2.18562	0.0448416	0.43112	-3.75994	A_22_P00008583	lnc-KCTD10-1	lnc-KCTD10-1:1	down
1.1078	3.2077	2.18337	0.0450348	0.43112	-3.76337	A_21_P0011833	LINC01127	long intergenic non-protein coding RNA 1127	up
1.13236	1.56335	2.18305	0.0450625	0.43112	-3.76386	A_33_P3310548	LOC100131131	AHPA9419	up
-1.08684	3.42026	-2.17685	0.0455995	0.431679	-3.7733	A_33_P3329356	lnc-HADH-1	lnc-HADH-1:7	down
1.25992	4.78987	2.17328	0.0459112	0.432382	-3.77873	A_23_P210425	MYL9	myosin, light chain 9, regulatory	up
1.04687	1.79275	2.1679	0.0463852	0.433043	-3.78692	A_23_P32083	KCNV2	potassium channel, voltage gated modifier subfamily V, member 2	up
-1.15346	3.1105	-2.16312	0.04681	0.434677	-3.79418	A_22_P00005607	lnc-EFR3B-4	lnc-EFR3B-4:1	down
1.59395	7.64361	2.15734	0.0473285	0.435807	-3.80295	A_23_P166848	LTF	lactotransferrin	up
-1.02329	2.38867	-2.15218	0.0477953	0.437106	-3.81076	A_23_P171143	TSPAN6	tetraspanin 6	down
1.55068	2.48438	2.14333	0.0486075	0.439456	-3.82417	A_33_P3260964	LINC01300	long intergenic non-protein coding RNA 1300	up
1.44336	1.66904	2.13925	0.048985	0.441082	-3.83032	A_33_P3306749	OLFM1	olfactomedin 1	up
1.17801	2.01519	2.13878	0.0490289	0.441267	-3.83103	A_23_P216915	NR5A1	nuclear receptor subfamily 5, group A, member 1	up
1.16529	5.74693	2.13342	0.0495309	0.441998	-3.83913	A_23_P141173	MPO	myeloperoxidase	up
-1.008	2.02664	-2.13277	0.0495922	0.441998	-3.84011	A_33_P3367196	CNTNAP2	contactin associated protein-like 2	down
