# Supplementary material for: Mechanistic insights into Guizhi Fuzi decoction for lumbar disc herniation: Integrating network pharmacology and bioinformatics approach
Source: Medicine (Baltimore). 2025 Mar 21;104(12):e41917. doi: 10.1097/MD.0000000000041917 (PMC11936605; doi:10.1097/MD.0000000000041917)
Supplement: SUPPLEMENTARY MATERIAL [file medi-104-e41917-s003.xlsx]

## Sheet: Sheet1
DisGeNET	GnenCards	OMIM	GEO	All symbol
ACAN	COL9A3	DLGAP3	KCNH4	ACAN
PTGS2	COL11A1	SPAPA3	VTRNA1-3	PTGS2
BSCL2	COL9A2	COL11A1	LGALSL	BSCL2
VDR	ASPN	STL2	lnc-KRT80-3	VDR
COL11A1	FBN1	DFNA37	lnc-DYNC1I1-2	COL11A1
MMP9	DCHS1	PVOP1	MATN1	MMP9
IL21	COL2A1	DLG1	TMTC3	IL21
MMP1	COL1A1	SPG25	TSC22D2	MMP1
ADAMTS4	ACAN	THBS2	TMIGD3	ADAMTS4
TNF	IL1B	DLGAP2	lnc-LY96-2	TNF
GDF5	TGFB1	DAP2	GNAS-AS1	GDF5
IL1B	TTN	PVOP2	ACSBG1	IL1B
COMT	FLNA	ASPN	lnc-ALDH1A3-1	COMT
OPRM1	MMP9	PLAP1	SYDE1	OPRM1
IL22	COL5A1	OS3	RNF225	IL22
BDNF-AS	ELN	DLG5	lnc-RP11-511B23.3.1-3	BDNF-AS
NGF	VDR	PDLG	LOC101930611	NGF
IL17A	MMP3	KIAA0583	lnc-GPR182-1	IL17A
COX2	TAB2	YUVOB	HTR1B	COX2
MIR204	PAX6	DCHS1	lnc-FOXD4L3-4	MIR204
MMP3	SMAD3	PCDH16	UCHL1	MMP3
LIF	TNF	FIB1	FZD3	LIF
MIR155	IL6	CDH19	GPR125	MIR155
MIR223	LOC126859827	VMLDS1	NCF1B	MIR223
MFAP1	MIR132	MVP2	NUF2	MFAP1
PDE2A	BMP2	PAX6	SPATA22	PDE2A
ADAMTS3	COL3A1	AN2	LOC285181	ADAMTS3
ASIC3	RPS6KA3	MGDA	AUNIP	ASIC3
IL33	COL1A2	FVH1	B3GNT5	IL33
TNFSF11	MMP1	ASGD5	SLC22A15	TNFSF11
CASP9	TGFBR2	DLG2	CYP27A1	CASP9
CASP3	SOX9	MMP19	FXYD1	CASP3
IL23A	FGFR3	MMP18	HIST2H2BE	IL23A
THBS2	TRPS1	CODA	LOC100128607	THBS2
STAT3	CD36	DZIP1	CCR9	STAT3
BDNF	MYH7	KIAA0996	LOC100506191	BDNF
MOK	MMP2	SPGF47	SYP-AS1	MOK
KIAA1217	TGFB2	MVP3	GBP6	KIAA1217
MARCHF1	TGFBR1	DLGAP5	C11orf63	MARCHF1
IL10	PLOD1	DLG7	NLRP7	IL10
CXCL8	ESR1	HURP	lnc-SUPT3H-1	CXCL8
FBN2	LTBP2	KIAA0008	LOC649294	FBN2
FBN1	TIMP1	SIX6	LOC100507437	FBN1
STOX1	FBLN5	ODRMD	SLC22A4	STOX1
PTK2B	BDNF-AS	CILP	lnc-ATP6AP2-6	PTK2B
ALDH2	IL10	MMVP1	LOC101929696	ALDH2
AKT2	MMP13	MVP	ABL1	AKT2
AKT1	GDF5	PMV	CLEC5A	AKT1
ELN	COL11A2	DLG4	lnc-NPAS2-1	ELN
AGER	DCN	PSD95	HPDL	AGER
HOTAIR	CBS	SAP90	MTBP	HOTAIR
H3P10	DLG4	MRD62	TMEM53	H3P10
CHRNA5	FBN2	DLGAP1	lnc-AC091801.1.1-5	CHRNA5
CHRNA3	MATN3	DAP1	ANXA3	CHRNA3
MTCO2P12	BGLAP	DLGAP1A	lnc-SBF2-1	MTCO2P12
CDKN2A	APC	DLGAP1B	FOXD2-AS1	CDKN2A
FGF1	FLNC	DLGAP4	GK3P	FGF1
MMRN1	LTBP3	SAPAP4	CCDC147-AS1	MMRN1
MTOR	MFN2	KIAA0964	HP	MTOR
IL6	ABCA4	COL9A3	lnc-JMJD7-PLA2G4B-1	IL6
FASLG	IL1RN	EDM3	lnc-MAGEB1-1	FASLG
IL2	IFNG	IDD	CENPL	IL2
IL1RN	COL5A2	STL6	CNN3	IL1RN
IL1R1	CHST3	DLG3	LOC102724552	IL1R1
IL1A	RYR1	NEDLG	lnc-COPS4-1	IL1A
FAS	ADAMTS4	SAP102	HSPA6	FAS
APRT	IGF1	XLID90	lnc-MAGEB1-2	APRT
IGF1	SMAD2	SAP102	CP	IGF1
EYS	POLG	XLID90	lnc-STARD10-1	EYS
IFNG	BGN		PABPN1L	IFNG
IL37	IL4		TREML5P	IL37
AMH	ACE		GPLD1	AMH
GAP43	BMP7		HPR	GAP43
FTH1	IL17A		lnc-ERGIC2-4	FTH1
ABCB6	CRP		lnc-LGALSL-1	ABCB6
	SLC26A2		LOC729040	COL9A3
	FAS		HUS1B	COL9A2
	COL10A1		RNF157-AS1	ASPN
	DES		CEACAM1	DCHS1
	FGFR1		PLIN4	COL2A1
	ADAMTS5		LINC00639	COL1A1
	COL9A1		lnc-H3F3C-3	TGFB1
	CTNNB1		COL6A2	TTN
	CALCA		LUCAT1	FLNA
	TNFRSF11B		SCARA5	COL5A1
	RRM2B		GK	TAB2
	FN1		FLJ31713	PAX6
	IHH		lnc-LRRC17-1	SMAD3
	COMP		lnc-TARDBP-1	LOC126859827
	TNFSF11		SIRPB2	MIR132
	NPY		SMA4	BMP2
	MYOC		LOC100131792	COL3A1
	NOTCH3		WDFY3	RPS6KA3
	DLGAP1		FBXL13	COL1A2
	TGFB3		LOC102725126	TGFBR2
	SOD2-OT1		ITPK1-AS1	SOX9
	PTGS2		lnc-HMGB2-1	FGFR3
	MIR17		CUX2	TRPS1
	CASP3		KRT86	CD36
	PAX2		RASGRF2-AS1	MYH7
	ALB		USP28	MMP2
	HSPG2		C8orf60	TGFB2
	VPS13B		CLCN3	TGFBR1
	LRP5		TNFRSF21	PLOD1
	TSHR		lnc-AC018816.3.1-4	ESR1
	TONSL		SCAMP5	LTBP2
	CCN2		LOC101928143	TIMP1
	HIF1A		KIF11	FBLN5
	MYH11		KCNJ2-AS1	MMP13
	MYPN		XLOC_l2_015212	COL11A2
	BDNF		lnc-PANK4-1	DCN
	MIR21		DIAPH3	CBS
	BCL2		KLHL31	DLG4
	NGF		STARD7-AS1	MATN3
	IL1R1		FAM71F2	BGLAP
	MTHFR		CLEC18B	APC
	GLB1		LOC400684	FLNC
	EXTL3		NAIP	LTBP3
	VEGFA		MYBPC3	MFN2
	CHST14		C1orf145	ABCA4
	MIR140		CLEC4E	COL5A2
	OFD1		OR6K2	CHST3
	CXCL8		NPHS2	RYR1
	CFTR		LRG1	SMAD2
	TRPV4		LOC649305	POLG
	LMNA		KIF20A	BGN
	BMP4		SLPI	IL4
	LEP		AADACL2-AS1	ACE
	TP53		SLC25A10	BMP7
	CCL2		HMGB3	CRP
	MYH14		ZNF285	SLC26A2
	AKT1		ZNF488	COL10A1
	TMX2-CTNND1		lnc-KANK4-1	DES
	PTEN		XLOC_l2_000941	FGFR1
	ESR2		PKD1	ADAMTS5
	B3GAT3		lnc-ADCY2-1	COL9A1
	COMT		KCTD3	CTNNB1
	PLA2G6		JMJD1C-AS1	CALCA
	RPGR		ADM	TNFRSF11B
	FLNB		lnc-C12orf42-3	RRM2B
	COL18A1		lnc-RP11-582J16.5.1-4	FN1
	NEB		lnc-FAM160A1-1	IHH
	BAX		lnc-CD53-1	COMP
	TNFRSF1A		PLG	NPY
	NOG		NIFK-AS1	MYOC
	AFG3L2		COL4A2-AS1	NOTCH3
	TJP1		ZFP2	DLGAP1
	BCOR		LL22NC03-75H12.2	TGFB3
	NTRK1		lnc-CCDC37-3	SOD2-OT1
	ACTA1		CD160	MIR17
	DMD		SSC5D	PAX2
	SPARC		NANOG	ALB
	CTSK		LOC101929207	HSPG2
	TIMP2		SBK3	VPS13B
	ALMS1		SIPA1L2	LRP5
	NOTCH1		lnc-ACOT1-3	TSHR
	FMOD		LOC400655	TONSL
	TRIP11		SH3TC2	CCN2
	F2		XLOC_l2_008755	HIF1A
	FGF2		APCS	MYH11
	SH3PXD2B		SEZ6L2	MYPN
	LOC130057352		GINS2	MIR21
	NFKB1		LOC100288842	BCL2
	PAX3		TSSK4	MTHFR
	AR		LEKR1	GLB1
	XYLT1		CRYM	EXTL3
	VCAN		LOC102723766	VEGFA
	EFEMP2		BNC2	CHST14
	ACP5		LINC00906	MIR140
	PKD1		lnc-BTBD19-1	OFD1
	MIR223		TRIP13	CFTR
	BMPR2		lnc-C14orf57-1	TRPV4
	IFT172		ZNF45	LMNA
	PPARG		LINC00029	BMP4
	CDKN1A		PKDREJ	LEP
	B3GALT6		LOC101928448	TP53
	CLCN7		LOC101927522	CCL2
	MYOT		NCAPG2	MYH14
	CHD7		LOC101928976	TMX2-CTNND1
	CCL5		XLOC_l2_014423	PTEN
	NF1		FBXO16	ESR2
	PTH1R		MBP	B3GAT3
	FGFR2		ZNF528	PLA2G6
	RMRP		lnc-SLC7A11-1	RPGR
	SPP1		LOC401188	FLNB
	CDKN2A		HMMR	COL18A1
	SOD1		SARM1	NEB
	SLC2A10		lnc-DHRS9-1	BAX
	LOX		NFE4	TNFRSF1A
	CEP290		BUB1B	NOG
	APOE		FBLN2	AFG3L2
	CD4		GRIK1-AS1	TJP1
	NTRK2		lnc-MDGA2-2	BCOR
	MMP8		PITX1	NTRK1
	CASR		LOC93444	ACTA1
	RUNX2		MYOM2	DMD
	USH2A		AIM2	SPARC
	VIP		LINC01094	CTSK
	ITGB1		ZNF549	TIMP2
	PRG4		EPHX4	ALMS1
	MIR423		XLOC_l2_013857	NOTCH1
	ABCC6		ACSL1	FMOD
	TPM2		SMIM1	TRIP11
	TNFRSF11A		SGCE	F2
	TMEM67		TSGA10	FGF2
	LTBP1		CDNF	SH3PXD2B
	CD8A		LOC93432	LOC130057352
	ADAMTS10		LINC01560	NFKB1
	MIR22		WDR5	PAX3
	MYLK		TM4SF19	AR
	LDB3		FAM131B	XYLT1
	FMR1		LINC00865	VCAN
	FGF18		MIR92A1	EFEMP2
	BAG3		LOC729732	ACP5
	MIR486-1		LYZL1	PKD1
	MAP2K1		ECHDC3	BMPR2
	IFT140		lnc-USP24-1	IFT172
	BMP6		XLOC_l2_012836	PPARG
	NAA10		APOBEC3B	CDKN1A
	DYM		LOC102723466	B3GALT6
	IGFBP3		LOC101927805	CLCN7
	SALL1		LOC254896	MYOT
	MIR2355		PLIN5	CHD7
	INS		LOC101927636	CCL5
	ITGAM		LOC286087	NF1
	TLR4		LIMK2	PTH1R
	ACTA2		TTC28-AS1	FGFR2
	EGF		NLRP2	RMRP
	ARSB		LOC101928948	SPP1
	TCAP		LRRC36	SOD1
	SRC		lnc-RP11-1396O13.13.1-1	SLC2A10
	NFE2L2		COL5A2	LOX
	SELL		CXorf56	CEP290
	MAP2K2		MFSD2B	APOE
	NSDHL		CAMP	CD4
	MMP14		WNT5B	NTRK2
	SOST		lnc-IRF8-1	MMP8
	VSX2		ELANE	CASR
	ALPL		LINC01128	RUNX2
	CAPN3		ZDHHC21	USH2A
	MIR9-1		LOC102724545	VIP
	CERNA3		DSCR8	ITGB1
	TIMP3		S100B	PRG4
	EGFR		ACVR2B	MIR423
	TGFBR3		CLEC4D	ABCC6
	TPM3		LINC01207	TPM2
	FGF9		KIFC1	TNFRSF11A
	SLPI		TNFAIP6	TMEM67
	MAPK1		lnc-PSD2-1	LTBP1
	BRAF		IL1R2	CD8A
	MIR126		SLED1	ADAMTS10
	RUNX1		LOC102723859	MIR22
	GJA1		P3H2	MYLK
	ADAMTS17		LOC102724955	LDB3
	POMC		SLC6A17	FMR1
	CAPN2		lnc-TM4SF4-2	FGF18
	ERCC8		GSTCD	BAG3
	POMT1		lnc-C14orf166-1	MIR486-1
	MT-ATP6		NOS1AP	MAP2K1
	IGF1R		lnc-SBDS-10	IFT140
	COL12A1		AGAP1-IT1	BMP6
	FOS		PANX2	NAA10
	LINC01672		TPTE2P5	DYM
	DAG1		HEPH	IGFBP3
	BBS1		C2orf61	SALL1
	ENPP1		BUB1	MIR2355
	B4GALT7		lnc-SPACA3-1	INS
	PGR		KCNJ15	ITGAM
	PTPRC		ZNF816-ZNF321P	TLR4
	OTX2		NOG	ACTA2
	HBB		XLOC_l2_014011	EGF
	CKB		SLC4A4	ARSB
	SPG7		KANK1	TCAP
	FGF3		MRVI1	SRC
	GLI3		LINC01501	NFE2L2
	PRMT7		PIH1D2	SELL
	DBH		lnc-AP000790.1-2	MAP2K2
	IQCB1		NRCAM	NSDHL
	CSF1		lnc-GPCPD1-1	MMP14
	REN		RBFOX3	SOST
	TTR		LOC100132272	VSX2
	CXCL12		GRIN3A	ALPL
	MYH3		CEACAM7	CAPN3
	HMOX1		lnc-IER5L-1	MIR9-1
	ADIPOQ		LOC102724156	CERNA3
	LACTB		OIP5	TIMP3
	SOX5		ARG1	EGFR
	GSK3B		lnc-MYOC-2	TGFBR3
	ADAMTSL1		FCAR	TPM3
	MIF		TMEM253	FGF9
	IBSP		FCGR1A	SLPI
	ATF3		SERPINE2	MAPK1
	GPC6		PLD4	BRAF
	MMP7		AZU1	MIR126
	CA4		lnc-ALPL-1	RUNX1
	CTSD		DKFZp667F0711	GJA1
	PIK3CA		LOC388210	ADAMTS17
	IL13		SLC11A1	POMC
	ABCC9		LOC729737	CAPN2
	NOS2		SLC26A8	ERCC8
	VCP		lnc-CDS1-2	POMT1
	SELENON		FAM150B	MT-ATP6
	GFAP		ZNF215	IGF1R
	APP		lnc-ZDHHC9-1	COL12A1
	LINC02605		PPAP2C	FOS
	FOXE3		lnc-CCR8-1	LINC01672
	FKRP		FAM157C	DAG1
	PTN		DYSF	BBS1
	MAPK14		TXNDC5	ENPP1
	MLXIPL		OR1L3	B4GALT7
	MED12		lnc-MAP6-3	PGR
	GH1		MZB1	PTPRC
	IL1RAPL2		ERAP2	OTX2
	NT5E		LOC100507516	HBB
	H19		METAP2	CKB
	NIN		KLKB1	SPG7
	ENO2		LOC100129455	FGF3
	CDH1		BIRC5	GLI3
	GUSB		ISLR2	PRMT7
	MSX2		CD38	DBH
	CDH2		IL1RN	IQCB1
	ZIC3		MCEMP1	CSF1
	IL18		lnc-RGMA-3	REN
	AGER		MAGI2-AS3	TTR
	MTOR		CHEK1	CXCL12
	KRAS		FCGR1B	MYH3
	CASK		CBS	HMOX1
	F3		lnc-IL1R2-1	ADIPOQ
	DNAH8		VPS37A	LACTB
	POLR3A		LOC101927270	SOX5
	COL6A1		lnc-IL1R1-1	GSK3B
	GDNF		RAB23	ADAMTSL1
	PSAP		AKR1C1	MIF
	NOS3		lnc-HEATR1-1	IBSP
	PRKG2		lnc-H2AFJ-2	ATF3
	GNAS		lnc-MFSD4-2	GPC6
	PTHLH		VIPR2	MMP7
	EPO		SKA3	CA4
	RHOA		lnc-CAP2-1	CTSD
	GALC		CLEC2D	PIK3CA
	MYD88		IGF1	IL13
	CEBPB		OCLM	ABCC9
	EP300		LINC01281	NOS2
	SMAD4		ST6GALNAC3	VCP
	RNU4ATAC		MADCAM1	SELENON
	DYSF		MGC24103	GFAP
	MSX1		IGJ	APP
	SKI		lnc-NTHL1-1	LINC02605
	EXT1		C7orf34	FOXE3
	LIMK1		OR2B2	FKRP
	ATRX		OLFM4	PTN
	LAMA5		DLGAP5	MAPK14
	SERPINA1		lnc-MYOM2-2	MLXIPL
	XYLT2		TMEM88	MED12
	LZTR1		CTSG	GH1
	COL6A2		lnc-TMEM18-11	IL1RAPL2
	DLK1		XLOC_l2_007456	NT5E
	CAV1		B4GALT5	H19
	AQP1		SAMD14	NIN
	CD34		CYP4F2	ENO2
	IL18RAP		lnc-RP11-1220K2.2.1-1	CDH1
	CD68		KIF20B	GUSB
	MAPK3		XLOC_l2_010601	MSX2
	PLD1		lnc-GBP5-3	CDH2
	GREM1		PRPH	ZIC3
	TERT		HTR2A	IL18
	GRIN2B		CCNB2	KRAS
	EDN1		CD163L1	CASK
	MECP2		XLOC_l2_009510	F3
	PNPT1		HJURP	DNAH8
	MGP		OSBPL6	POLR3A
	POMT2		SPC25	COL6A1
	NFIX		CRHR2	GDNF
	WNT5A		PPP1R14A	PSAP
	DKK1		SLC16A10	NOS3
	IL2		HCRT	PRKG2
	IL15		GLDC	GNAS
	GHRH		FAM184A	PTHLH
	NPHP4		lnc-ASCL4-1	EPO
	HCCS		UMODL1-AS1	RHOA
	MYO7A		lnc-ROBO2-1	GALC
	IDUA		AR	MYD88
	DACT1		TPST1	CEBPB
	IGFBP2		CDCA2	EP300
	JUN		B3GAT1	SMAD4
	ESRRA		REN	RNU4ATAC
	ARRB2		lnc-AL137145.1-1	DYSF
	ADCY10		RETN	MSX1
	EWSR1		lnc-GPR132-1	SKI
	MYOG		TUBB2A	EXT1
	CYP27B1		CPNE6	LIMK1
	MIR532		PTPRM	ATRX
	F5		SLC35F3	LAMA5
	FOXG1		LOC101927440	SERPINA1
	POSTN		LOC388780	XYLT2
	TRAF6		FA2H	LZTR1
	CHAT		SLC29A4	COL6A2
	LRP6		LCN2	DLK1
	UBE3B		ROR2	CAV1
	RAB3GAP2		OR10A5	AQP1
	CD40LG		ECE2	CD34
	ATXN1		LOC100130920	IL18RAP
	CDH23		TNFRSF17	CD68
	TSC2		lnc-KCTD10-1	MAPK3
	SP1		LINC01127	PLD1
	AKT2		LOC100131131	GREM1
	SNORD118		lnc-HADH-1	TERT
	TBX20		MYL9	GRIN2B
	CSF2		KCNV2	EDN1
	MEG3		lnc-EFR3B-4	MECP2
	KIF7		LTF	PNPT1
	SP7		TSPAN6	MGP
	CAPN1		LINC01300	POMT2
	ICAM1		OLFM1	NFIX
	MIR199A1		NR5A1	WNT5A
	NOS1		MPO	DKK1
	PGR-AS1		CNTNAP2	IL15
	DNAJB6			GHRH
	DNAJC30			NPHP4
	PRL			HCCS
	SGCA			MYO7A
	NF2			IDUA
	IL5			DACT1
	MEN1			IGFBP2
	AXIN1			JUN
	CFL2			ESRRA
	NFATC1			ARRB2
	ZNF469			ADCY10
	ADAMTSL2			EWSR1
	WNT1			MYOG
	MIR96			CYP27B1
	PARP1			MIR532
	GLA			F5
	KL			FOXG1
	SLC9A3			POSTN
	PCDH15			TRAF6
	CHST11			CHAT
	BCL2L1			LRP6
	DMP1			UBE3B
	NGFR			RAB3GAP2
	IGFBP5			CD40LG
	ANK1			ATXN1
	IDH1			CDH23
	ATF4			TSC2
	CKM			SP1
	PLCB3			SNORD118
	GC			TBX20
	SMN1			CSF2
	CKMT1B			MEG3
	FGF8			KIF7
	TNNT1			SP7
	LAMA2			CAPN1
	NR1H4			ICAM1
	PDGFRA			MIR199A1
	PRKACA			NOS1
	SMAD5-AS1			PGR-AS1
	PIK3C2A			DNAJB6
	PRKAR1A			DNAJC30
	AQP3			PRL
	GPHN			SGCA
	MUC1			NF2
	CYCS			IL5
	ABCA1			MEN1
	S100B			AXIN1
	TRPM6			CFL2
	FTO			NFATC1
	DLX3			ZNF469
	ARSA			ADAMTSL2
	ACVR1			WNT1
	PEX1			MIR96
	CCL11			PARP1
	AHSG			GLA
	PTPN11			KL
	MN1			SLC9A3
	PLAU			PCDH15
	FXN			CHST11
	HFE			BCL2L1
	SELP			DMP1
	GPT			NGFR
	HSPA1A			IGFBP5
	CSF3			ANK1
	CKMT2			IDH1
	MBL2			ATF4
	HTR2A			CKM
	MIR499A			PLCB3
	ABCB1			GC
	SMPD1			SMN1
	MIR146A			CKMT1B
	IGF2			FGF8
	CNMD			TNNT1
	MIR502			LAMA2
	LAMP1			NR1H4
	CDKN1C			PDGFRA
	BCL7B			PRKACA
	BUD23			SMAD5-AS1
	TEK			PIK3C2A
	SST			PRKAR1A
	MYH6			AQP3
	KIT			GPHN
	STX1A			MUC1
	CAT			CYCS
	HS6ST1			ABCA1
	GCH1			S100B
	CX3CL1			TRPM6
	GSR			FTO
	IFT20			DLX3
	RAF1			ARSA
	HSP90B1			ACVR1
	RET			PEX1
	MSH6			CCL11
	ADA			AHSG
	TARDBP			PTPN11
	TWNK			MN1
	CRH			PLAU
	ATXN2			FXN
	SLC10A7			HFE
	SMN2			SELP
	GSTM1			GPT
	CREB1			HSPA1A
	KDM2B			CSF3
	TYR			CKMT2
	GAD1			MBL2
	NFKBIA			HTR2A
	HSPB1			MIR499A
	SOX4			ABCB1
	VIM			SMPD1
	ANKH			MIR146A
	MIR4693			IGF2
	MKX			CNMD
	SDHD			MIR502
	DNM2			LAMP1
	KBTBD13			CDKN1C
	KMT2D			BCL7B
	TCTN3			BUD23
	HOXD13			TEK
	LDLR			SST
	ENG			MYH6
	ATF6			KIT
	CDKL5			STX1A
	DNMT1			CAT
	BCHE			HS6ST1
	PDLIM3			GCH1
	SLC39A13			CX3CL1
	ATXN7			GSR
	ASPH			IFT20
	PPBP			RAF1
	COL4A2			HSP90B1
	MIA3			RET
	WNT4			MSH6
	TFAM			ADA
	TBL2			TARDBP
	THSD4			TWNK
	NPHS1			CRH
	KIF1A			ATXN2
	NPC1			SLC10A7
	COG4			SMN2
	LAMB1			GSTM1
	BRCA1			CREB1
	BIN1			KDM2B
	LIN7A			TYR
	SNRPN			GAD1
	PIK3CG			NFKBIA
	GRIA1			HSPB1
	BAZ1B			SOX4
	EIF4H			VIM
	GTF2I			ANKH
	GTF2IRD1			MIR4693
	GTF2IRD2			MKX
	METTL27			SDHD
	VPS37D			DNM2
	TMEM270			KBTBD13
	NBAS			KMT2D
	ACHE			TCTN3
	CCK			HOXD13
	JUP			LDLR
	WNT3A			ENG
	CRHR1			ATF6
	MIR30D			CDKL5
	OXT			DNMT1
	INSR			BCHE
	MIR29B1			PDLIM3
	HP			SLC39A13
	PMS2			ATXN7
	STRA6			ASPH
	HNRNPH1			PPBP
	LRRK1			COL4A2
	RAB3GAP1			MIA3
	TSC1			WNT4
	KANSL1			TFAM
	SPRED2			TBL2
	WWOX			THSD4
	BMPR1B			NPHS1
	GATA4			KIF1A
	MIR211			NPC1
	PDGFRB			COG4
	C3			LAMB1
	ELANE			BRCA1
	CACNA1S			BIN1
	DYNC1H1			LIN7A
	FURIN			SNRPN
	EDNRA			PIK3CG
	H3-3B			GRIA1
	SMARCA4			BAZ1B
	SEMA3C			EIF4H
	MIR145			GTF2I
	RYR2			GTF2IRD1
	DZANK1			GTF2IRD2
	DSPP			METTL27
	VPS13A			VPS37D
	VWF			TMEM270
	GSN			NBAS
	TENT5A			ACHE
	DLX5			CCK
	HSPA8			JUP
	SLC11A1			WNT3A
	CTNNA1			CRHR1
	WRN			MIR30D
	GPX3			OXT
	MT-TL1			INSR
	CREBBP			MIR29B1
	NRXN1			HP
	GRIN2A			PMS2
	PDGFB			STRA6
	GRM1			HNRNPH1
	MEF2A			LRRK1
	DVL2			RAB3GAP1
	B2M			TSC1
	POLG2			KANSL1
	NPHP1			SPRED2
	TCOF1			WWOX
	MIR3922			BMPR1B
	TBX22			GATA4
	KCNN4			MIR211
	SLC29A3			PDGFRB
	PRKACG			C3
	ADRB2			ELANE
	MKI67			CACNA1S
	COQ8A			DYNC1H1
	ANXA5			FURIN
	CREB3L1			EDNRA
	FUS			H3-3B
	PMM2			SMARCA4
	CD44			SEMA3C
	MIR29C			MIR145
	GAL			RYR2
	PAPSS1			DZANK1
	EMD			DSPP
	KRT5			VPS13A
	TBX3			VWF
	HLA-DQA1			GSN
	MPZL1			TENT5A
	SNORA8			DLX5
	MIR29A			HSPA8
	STUB1			SLC11A1
	MYBPC3			CTNNA1
	CP			WRN
	BAMBI			GPX3
	MCOLN1			MT-TL1
	FBXO28			CREBBP
	CFH			NRXN1
	CALM3			GRIN2A
	HDAC9			PDGFB
	RXRA			GRM1
	VTN			MEF2A
	MBD3L5			DVL2
	MITF			B2M
	PRKACB			POLG2
	MIR34A			NPHP1
	TAP1			TCOF1
	CTSG			MIR3922
	NEK9			TBX22
	VDAC1			KCNN4
	HTT			SLC29A3
	MFAP2			PRKACG
	FKTN			ADRB2
	NEU1			MKI67
	TPM1			COQ8A
	MED12L			ANXA5
	H2AC20			CREB3L1
	TXN			FUS
	PHEX			PMM2
	EXTL2			CD44
	EXTL1			MIR29C
	RASA1			GAL
	MYC			PAPSS1
	NOD2			EMD
	DPP6			KRT5
	ADCYAP1			TBX3
	KLHL40			HLA-DQA1
	GSTP1			MPZL1
	MYL2			SNORA8
	FBLN2			MIR29A
	MED13L			STUB1
	WDR90			MYBPC3
	GCLC			CP
	SEMA3E			BAMBI
	MIR590			MCOLN1
	PRDM5			FBXO28
	NPHP3			CFH
	ADAMTS7			CALM3
	CNTNAP2			HDAC9
	CHPF2			RXRA
	MIR205			VTN
	WNT10B			MBD3L5
	ATF2			MITF
	PURA			PRKACB
	HSD17B1			MIR34A
	GORAB			TAP1
	QDPR			CTSG
	MIR204			NEK9
	SYNGAP1			VDAC1
	BMP1			HTT
	HS2ST1			MFAP2
	GJB2			FKTN
	CTCF			NEU1
	KRT18			TPM1
	B3GLCT			MED12L
	AGK			H2AC20
	VCAM1			TXN
	HDAC2			PHEX
	H3-4			EXTL2
	H3C12			EXTL1
	H3C13			RASA1
	H3-5			MYC
	H3-7			NOD2
	TUBA1A			DPP6
	NHERF1			ADCYAP1
	PQBP1			KLHL40
	GALNT3			GSTP1
	C9orf72			MYL2
	LTF			FBLN2
	DICER1			MED13L
	ADAM17			WDR90
	OCA2			GCLC
	ATF6B			SEMA3E
	S100A1			MIR590
	LGALS4			PRDM5
	CSGALNACT2			NPHP3
	RPS6KA1			ADAMTS7
	CDK8			CNTNAP2
	TNNI1			CHPF2
	CASQ1			MIR205
	RYR3			WNT10B
	SCN1A			ATF2
	WHRN			PURA
	SMARCA2			HSD17B1
	ASAH1			GORAB
	MIR370			QDPR
	MAP3K7			SYNGAP1
	GAPDH			BMP1
	APOH			HS2ST1
	LRP4			GJB2
	SLC4A1			CTCF
	KLK3			KRT18
	GSTT1			B3GLCT
	ESCO2			AGK
	NPC2			VCAM1
	NAA60			HDAC2
	MAML3			H3-4
	FGF7			H3C12
	SLC6A4			H3C13
	NRP1			H3-5
	MIR424			H3-7
	PCGF1			TUBA1A
	NPR3			NHERF1
	FAT4			PQBP1
	RPS6KB1			GALNT3
	SI			C9orf72
	MGAM			LTF
	KRT7			DICER1
	PKM			ADAM17
	MIR92A1			OCA2
	MCPH1			ATF6B
	UBE2A			S100A1
	TET1			LGALS4
	SOX10			CSGALNACT2
	SBF2			RPS6KA1
	HSPA4			CDK8
	NPY2R			TNNI1
	ARID1B			CASQ1
	CXCR2			RYR3
	ADNP			SCN1A
	SDHC			WHRN
	PABPC1			SMARCA2
	GDAP1			ASAH1
	ERCC4			MIR370
	SETX			MAP3K7
	PLS3			GAPDH
	GPX1			APOH
	SLC1A2			LRP4
	SPTBN1			SLC4A1
	ADGRG6			KLK3
	GJB1			GSTT1
	WT1			ESCO2
	RPL11			NPC2
	RTL1			NAA60
	PYROXD1			MAML3
	CALN1			FGF7
	AVP			SLC6A4
	KIF1B			NRP1
	HPX			MIR424
	UFD1			PCGF1
	SLC17A7			NPR3
	TBR1			FAT4
	PEX12			RPS6KB1
	SCX			SI
	SIL1			MGAM
	INVS			KRT7
	MIR451A			PKM
	CD40			MIR92A1
	FRMD7			MCPH1
	AP1S2			UBE2A
	HSPA5			TET1
	CHST6			SOX10
	HSP90AA1			SBF2
	MARK3			HSPA4
	SLC26A4			NPY2R
	SLC4A2			ARID1B
	CALB2			CXCR2
	CANX			ADNP
	CDK19			SDHC
	RPL10			PABPC1
	INF2			GDAP1
	RAB6A			ERCC4
	PLG			SETX
	FAM20B			PLS3
	TANC2			GPX1
	NAA40			SLC1A2
	ZEB2			SPTBN1
	NRCAM			ADGRG6
	DNMT3B			GJB1
	PDE5A			WT1
	NEK8			RPL11
	GLUL			RTL1
	KNG1			PYROXD1
	B3GALT4			CALN1
	CXCL1			AVP
	FGF10			KIF1B
	HNRNPA2B1			HPX
	AAAS			UFD1
	BSCL2			SLC17A7
	SERPINF1			TBR1
	DNA2			PEX12
	UPF3B			SCX
	VPS13D			SIL1
	PRKG1			INVS
	PIK3CB			MIR451A
	PXDN			CD40
	CALML3			FRMD7
	CCDC78			AP1S2
	MIR214			HSPA5
	GRIA2			CHST6
	MRPS16			HSP90AA1
	PVALB			MARK3
	YWHAB			SLC26A4
	MIR483			SLC4A2
	TRAPPC3L			CALB2
	NRXN2			CANX
	RAB5A			CDK19
	SLC25A4			RPL10
	PXYLP1			INF2
	USP8			RAB6A
	ADGRG1			PLG
	ACTC1			FAM20B
	MAML2			TANC2
	HELLS			NAA40
	SRY			ZEB2
	PAH			NRCAM
	IFT56			DNMT3B
	PCNT			PDE5A
	HMGA2			NEK8
	DUX4			GLUL
	FGF4			KNG1
	THY1			B3GALT4
	CALML4			CXCL1
	PRPS1L1			FGF10
	STX6			HNRNPA2B1
	PYCR1			AAAS
	PSMB2			SERPINF1
	ACVRL1			DNA2
	AFF2			UPF3B
	GRM5			VPS13D
	GAA			PRKG1
	MIR136			PIK3CB
	MIR216A			PXDN
	FBXL4			CALML3
	SCN2A			CCDC78
	MADD			MIR214
	BANF1			GRIA2
	G6PD			MRPS16
	NAA20			PVALB
	NPHS2			YWHAB
	GDF2			MIR483
	BAZ1A			TRAPPC3L
	RAB6B			NRXN2
	ALMS1-IT1			RAB5A
	TGFBI			SLC25A4
	CST3			PXYLP1
	SERBP1			USP8
	ALK			ADGRG1
	PDHA1			ACTC1
	TBC1D23			MAML2
	STAMBP			HELLS
	MID2			SRY
	SUCLA2			PAH
	ADORA2A			IFT56
	ESCO1			PCNT
	CACNA1B			HMGA2
	ATP12A			DUX4
	ATP4A			FGF4
	EPRS1			THY1
	SYNM			CALML4
	FZD9			PRPS1L1
	EIF4E			STX6
	ZP2			PYCR1
	MIR34C			PSMB2
	LRP2			ACVRL1
	PHOX2B			AFF2
	CAMK2A			GRM5
	SLC4A4			GAA
	TACR1			MIR136
	MBTPS2			MIR216A
	SLC37A4			FBXL4
	MRTFA			SCN2A
	MAGI2			MADD
	HAX1			BANF1
	GM2A			G6PD
	GBA2			NAA20
	CCDC22			NPHS2
	SLC26A3			GDF2
	ADSL			BAZ1A
	PSTPIP1			RAB6B
	SDHB			ALMS1-IT1
	STRADA			TGFBI
	PDZK1			CST3
	CHST5			SERBP1
	TAF1			ALK
	FHL1			PDHA1
	DOLK			TBC1D23
	MIRLET7C			STAMBP
	CTNND2			MID2
	FANCA			SUCLA2
	RB1			ADORA2A
	AMY2A			ESCO1
	IER3IP1			CACNA1B
	SLC9A6			ATP12A
	NAA15			ATP4A
	TMTC1			EPRS1
	RAB39B			SYNM
	NAA50			FZD9
	NAA25			EIF4E
	NAA30			ZP2
	CABP1			MIR34C
	GLYATL1			LRP2
	ODAD4			PHOX2B
	TM7SF3			CAMK2A
	NAA11			SLC4A4
	THOC7			TACR1
	HYPK			MBTPS2
	MIR675			SLC37A4
	S100A9			MRTFA
	CLMN			MAGI2
	MIR24-1			HAX1
	ATP6V0A2			GM2A
	EMP1			GBA2
	CDX2			CCDC22
	CLCN3			SLC26A3
	PLAG1			ADSL
	APEX1			PSTPIP1
	MED13			SDHB
	STAB2			STRADA
	CYP2D6			PDZK1
	IL3			CHST5
	CCNC			TAF1
	NDUFAB1			FHL1
	CBL			DOLK
	FKBP1A			MIRLET7C
	ABCB11			CTNND2
	TMOD1			FANCA
	KRIT1			RB1
	AGO1			AMY2A
	NSD2			IER3IP1
	CLCN5			SLC9A6
	POLD1			NAA15
	FREM1			TMTC1
	VKORC1			RAB39B
	PCDH10			NAA50
	NQO1			NAA25
	HAAO			NAA30
	ETFA			CABP1
	BCKDHB			GLYATL1
	CR1			ODAD4
	MHRT			TM7SF3
	HNRNPK			NAA11
	SLC25A1			THOC7
	AJAP1			HYPK
	PLEKHG5			MIR675
	PDE4A			S100A9
	LRRC7			CLMN
	IL1F10			MIR24-1
	PTS			ATP6V0A2
	INTS12			EMP1
	TGM2			CDX2
	DRD3			CLCN3
	CDKN3			PLAG1
	MUC16			APEX1
	ACVR2A			MED13
	SCN10A			STAB2
				CYP2D6
				IL3
				CCNC
				NDUFAB1
				CBL
				FKBP1A
				ABCB11
				TMOD1
				KRIT1
				AGO1
				NSD2
				CLCN5
				POLD1
				FREM1
				VKORC1
				PCDH10
				NQO1
				HAAO
				ETFA
				BCKDHB
				CR1
				MHRT
				HNRNPK
				SLC25A1
				AJAP1
				PLEKHG5
				PDE4A
				LRRC7
				IL1F10
				PTS
				INTS12
				TGM2
				DRD3
				CDKN3
				MUC16
				ACVR2A
				SCN10A
				KCNH4
				VTRNA1-3
				LGALSL
				lnc-KRT80-3
				lnc-DYNC1I1-2
				MATN1
				TMTC3
				TSC22D2
				TMIGD3
				lnc-LY96-2
				GNAS-AS1
				ACSBG1
				lnc-ALDH1A3-1
				SYDE1
				RNF225
				lnc-RP11-511B23.3.1-3
				LOC101930611
				lnc-GPR182-1
				HTR1B
				lnc-FOXD4L3-4
				UCHL1
				FZD3
				GPR125
				NCF1B
				NUF2
				SPATA22
				LOC285181
				AUNIP
				B3GNT5
				SLC22A15
				CYP27A1
				FXYD1
				HIST2H2BE
				LOC100128607
				CCR9
				LOC100506191
				SYP-AS1
				GBP6
				C11orf63
				NLRP7
				lnc-SUPT3H-1
				LOC649294
				LOC100507437
				SLC22A4
				lnc-ATP6AP2-6
				LOC101929696
				ABL1
				CLEC5A
				lnc-NPAS2-1
				HPDL
				MTBP
				TMEM53
				lnc-AC091801.1.1-5
				ANXA3
				lnc-SBF2-1
				FOXD2-AS1
				GK3P
				CCDC147-AS1
				lnc-JMJD7-PLA2G4B-1
				lnc-MAGEB1-1
				CENPL
				CNN3
				LOC102724552
				lnc-COPS4-1
				HSPA6
				lnc-MAGEB1-2
				lnc-STARD10-1
				PABPN1L
				TREML5P
				GPLD1
				HPR
				lnc-ERGIC2-4
				lnc-LGALSL-1
				LOC729040
				HUS1B
				RNF157-AS1
				CEACAM1
				PLIN4
				LINC00639
				lnc-H3F3C-3
				LUCAT1
				SCARA5
				GK
				FLJ31713
				lnc-LRRC17-1
				lnc-TARDBP-1
				SIRPB2
				SMA4
				LOC100131792
				WDFY3
				FBXL13
				LOC102725126
				ITPK1-AS1
				lnc-HMGB2-1
				CUX2
				KRT86
				RASGRF2-AS1
				USP28
				C8orf60
				TNFRSF21
				lnc-AC018816.3.1-4
				SCAMP5
				LOC101928143
				KIF11
				KCNJ2-AS1
				XLOC_l2_015212
				lnc-PANK4-1
				DIAPH3
				KLHL31
				STARD7-AS1
				FAM71F2
				CLEC18B
				LOC400684
				NAIP
				C1orf145
				CLEC4E
				OR6K2
				LRG1
				LOC649305
				KIF20A
				AADACL2-AS1
				SLC25A10
				HMGB3
				ZNF285
				ZNF488
				lnc-KANK4-1
				XLOC_l2_000941
				lnc-ADCY2-1
				KCTD3
				JMJD1C-AS1
				ADM
				lnc-C12orf42-3
				lnc-RP11-582J16.5.1-4
				lnc-FAM160A1-1
				lnc-CD53-1
				NIFK-AS1
				COL4A2-AS1
				ZFP2
				LL22NC03-75H12.2
				lnc-CCDC37-3
				CD160
				SSC5D
				NANOG
				LOC101929207
				SBK3
				SIPA1L2
				lnc-ACOT1-3
				LOC400655
				SH3TC2
				XLOC_l2_008755
				APCS
				SEZ6L2
				GINS2
				LOC100288842
				TSSK4
				LEKR1
				CRYM
				LOC102723766
				BNC2
				LINC00906
				lnc-BTBD19-1
				TRIP13
				lnc-C14orf57-1
				ZNF45
				LINC00029
				PKDREJ
				LOC101928448
				LOC101927522
				NCAPG2
				LOC101928976
				XLOC_l2_014423
				FBXO16
				MBP
				ZNF528
				lnc-SLC7A11-1
				LOC401188
				HMMR
				SARM1
				lnc-DHRS9-1
				NFE4
				BUB1B
				GRIK1-AS1
				lnc-MDGA2-2
				PITX1
				LOC93444
				MYOM2
				AIM2
				LINC01094
				ZNF549
				EPHX4
				XLOC_l2_013857
				ACSL1
				SMIM1
				SGCE
				TSGA10
				CDNF
				LOC93432
				LINC01560
				WDR5
				TM4SF19
				FAM131B
				LINC00865
				LOC729732
				LYZL1
				ECHDC3
				lnc-USP24-1
				XLOC_l2_012836
				APOBEC3B
				LOC102723466
				LOC101927805
				LOC254896
				PLIN5
				LOC101927636
				LOC286087
				LIMK2
				TTC28-AS1
				NLRP2
				LOC101928948
				LRRC36
				lnc-RP11-1396O13.13.1-1
				CXorf56
				MFSD2B
				CAMP
				WNT5B
				lnc-IRF8-1
				LINC01128
				ZDHHC21
				LOC102724545
				DSCR8
				ACVR2B
				CLEC4D
				LINC01207
				KIFC1
				TNFAIP6
				lnc-PSD2-1
				IL1R2
				SLED1
				LOC102723859
				P3H2
				LOC102724955
				SLC6A17
				lnc-TM4SF4-2
				GSTCD
				lnc-C14orf166-1
				NOS1AP
				lnc-SBDS-10
				AGAP1-IT1
				PANX2
				TPTE2P5
				HEPH
				C2orf61
				BUB1
				lnc-SPACA3-1
				KCNJ15
				ZNF816-ZNF321P
				XLOC_l2_014011
				KANK1
				MRVI1
				LINC01501
				PIH1D2
				lnc-AP000790.1-2
				lnc-GPCPD1-1
				RBFOX3
				LOC100132272
				GRIN3A
				CEACAM7
				lnc-IER5L-1
				LOC102724156
				OIP5
				ARG1
				lnc-MYOC-2
				FCAR
				TMEM253
				FCGR1A
				SERPINE2
				PLD4
				AZU1
				lnc-ALPL-1
				DKFZp667F0711
				LOC388210
				LOC729737
				SLC26A8
				lnc-CDS1-2
				FAM150B
				ZNF215
				lnc-ZDHHC9-1
				PPAP2C
				lnc-CCR8-1
				FAM157C
				TXNDC5
				OR1L3
				lnc-MAP6-3
				MZB1
				ERAP2
				LOC100507516
				METAP2
				KLKB1
				LOC100129455
				BIRC5
				ISLR2
				CD38
				MCEMP1
				lnc-RGMA-3
				MAGI2-AS3
				CHEK1
				FCGR1B
				lnc-IL1R2-1
				VPS37A
				LOC101927270
				lnc-IL1R1-1
				RAB23
				AKR1C1
				lnc-HEATR1-1
				lnc-H2AFJ-2
				lnc-MFSD4-2
				VIPR2
				SKA3
				lnc-CAP2-1
				CLEC2D
				OCLM
				LINC01281
				ST6GALNAC3
				MADCAM1
				MGC24103
				IGJ
				lnc-NTHL1-1
				C7orf34
				OR2B2
				OLFM4
				DLGAP5
				lnc-MYOM2-2
				TMEM88
				lnc-TMEM18-11
				XLOC_l2_007456
				B4GALT5
				SAMD14
				CYP4F2
				lnc-RP11-1220K2.2.1-1
				KIF20B
				XLOC_l2_010601
				lnc-GBP5-3
				PRPH
				CCNB2
				CD163L1
				XLOC_l2_009510
				HJURP
				OSBPL6
				SPC25
				CRHR2
				PPP1R14A
				SLC16A10
				HCRT
				GLDC
				FAM184A
				lnc-ASCL4-1
				UMODL1-AS1
				lnc-ROBO2-1
				TPST1
				CDCA2
				B3GAT1
				lnc-AL137145.1-1
				RETN
				lnc-GPR132-1
				TUBB2A
				CPNE6
				PTPRM
				SLC35F3
				LOC101927440
				LOC388780
				FA2H
				SLC29A4
				LCN2
				ROR2
				OR10A5
				ECE2
				LOC100130920
				TNFRSF17
				lnc-KCTD10-1
				LINC01127
				LOC100131131
				lnc-HADH-1
				MYL9
				KCNV2
				lnc-EFR3B-4
				TSPAN6
				LINC01300
				OLFM1
				NR5A1
				MPO
				DLGAP3
				SPAPA3
				STL2
				DFNA37
				PVOP1
				DLG1
				SPG25
				DLGAP2
				DAP2
				PVOP2
				PLAP1
				OS3
				DLG5
				PDLG
				KIAA0583
				YUVOB
				PCDH16
				FIB1
				CDH19
				VMLDS1
				MVP2
				AN2
				MGDA
				FVH1
				ASGD5
				DLG2
				MMP19
				MMP18
				CODA
				DZIP1
				KIAA0996
				SPGF47
				MVP3
				DLG7
				HURP
				KIAA0008
				SIX6
				ODRMD
				CILP
				MMVP1
				MVP
				PMV
				PSD95
				SAP90
				MRD62
				DAP1
				DLGAP1A
				DLGAP1B
				DLGAP4
				SAPAP4
				KIAA0964
				EDM3
				IDD
				STL6
				DLG3
				NEDLG
				SAP102
				XLID90
