# Supplementary material for: Mechanistic insights into Guizhi Fuzi decoction for lumbar disc herniation: Integrating network pharmacology and bioinformatics approach
Source: Medicine (Baltimore). 2025 Mar 21;104(12):e41917. doi: 10.1097/MD.0000000000041917 (PMC11936605; doi:10.1097/MD.0000000000041917)
Supplement: SUPPLEMENTARY MATERIAL [file medi-104-e41917-s004.xlsx]

## Sheet: Sheet1
Disease	Drug	intersection targets
ACAN	PTGS1	PTGS2
PTGS2	PTGS2	MMP9
BSCL2	HSP90AB1	MMP1
VDR	PIK3CG	TNF
COL11A1	PGR	IL1B
MMP9	NCOA2	OPRM1
IL21	KCNH2	MMP3
MMP1	DRD1	CASP9
ADAMTS4	CHRM3	CASP3
TNF	CHRM1	STAT3
GDF5	SCN5A	IL10
IL1B	GABRA2	CXCL8
COMT	CHRM4	AKT1
OPRM1	HTR2A	CDKN2A
IL22	GABRA5	IL6
BDNF-AS	ADRA1A	IL2
NGF	GABRA3	IL1A
IL17A	CHRM2	IFNG
COX2	ADRA1B	COL1A1
MIR204	ADRB2	TGFB1
MMP3	CHRNA2	COL3A1
LIF	SLC6A4	MMP2
MIR155	OPRM1	ESR1
MIR223	GABRA1	IL4
MFAP1	BCL2	CRP
PDE2A	BAX	CTNNB1
ADAMTS3	CASP9	HIF1A
ASIC3	CASP3	BCL2
IL33	CASP8	VEGFA
TNFSF11	PRKCA	TP53
CASP9	TGFB1	CCL2
CASP3	PON1	PTEN
IL23A	MAP2	ESR2
THBS2	NR3C2	BAX
STAT3	ESR1	AR
BDNF	CALM1	PPARG
MOK	RXRA	CDKN1A
KIAA1217	CAT	SPP1
MARCHF1	HAS2	SOD1
IL10	RELA	RUNX2
CXCL8	ICAM1	IGFBP3
FBN2	DGAT2	EGF
FBN1	MTTP	NFE2L2
STOX1	APOB	EGFR
PTK2B	CHEK1	SLPI
ALDH2	CA2	MAPK1
AKT2	NCOA1	GJA1
AKT1	ACHE	FOS
ELN	DPP4	PGR
AGER	ADH1C	HMOX1
HOTAIR	ADRA2A	ADIPOQ
H3P10	SLC6A2	GSK3B
CHRNA5	SLC6A3	CTSD
CHRNA3	PLAU	NOS2
MTCO2P12	LTA4H	MAPK14
CDKN2A	MAOB	F3
FGF1	MAOA	CAV1
MMRN1	CTRB1	MAPK3
MTOR	ADRB1	CD40LG
IL6	DRD5	ICAM1
FASLG	CHRM5	PARP1
IL2	HTR3A	BCL2L1
IL1RN	OPRD1	PLAU
IL1R1	ADRA2B	HTR2A
IL1A	DRD2	IGF2
FAS	PPARG	CAT
APRT	CYP3A4	GSR
IGF1	NR1I2	RAF1
EYS	CYP2B6	GSTM1
IFNG	CDC37	NFKBIA
IL37	NOS2	HSPB1
AMH	AR	LDLR
GAP43	PDE10A	PIK3CG
FTH1	ADRA2C	ACHE
ABCB6	ADRA1D	INSR
COL9A3	DRD4	CACNA1S
COL9A2	HTR2C	ADRB2
ASPN	F7	RXRA
DCHS1	CACNA1S	RASA1
COL2A1	TOP2A	MYC
COL1A1	KDR	GSTP1
TGFB1	AKT1	VCAM1
TTN	VEGFA	SLC6A4
FLNA	MMP2	GRIA2
COL5A1	MMP1	RB1
TAB2	HMOX1	NQO1
PAX6	CYP1A2	BIRC5
SMAD3	CAV1	CHEK1
LOC126859827	CTNNB1	AKR1C1
MIR132	MYC	MPO
BMP2	CASP7
COL3A1	F3
RPS6KA3	GJA1
COL1A2	MMP10
TGFBR2	FASN
SOX9	KLF7
FGFR3	MMP3
TRPS1	EGFR
CD36	CCND1
MYH7	BCL2L1
MMP2	FOS
TGFB2	CDKN1A
TGFBR1	EIF6
PLOD1	MMP9
ESR1	MAPK1
LTBP2	IL10
TIMP1	EGF
FBLN5	RB1
MMP13	TNF
COL11A2	IL6
DCN	CDKN2A
CBS	AHSA1
DLG4	TP53
MATN3	ELK1
BGLAP	NFKBIA
APC	POR
FLNC	ODC1
LTBP3	XDH
MFN2	TOP1
ABCA4	RAF1
COL5A2	SOD1
CHST3	HIF1A
RYR1	STAT1
SMAD2	RUNX1T1
POLG	ERBB2
BGN	ACACA
IL4	CYP1A1
ACE	IL1B
BMP7	CCL2
CRP	SELE
SLC26A2	VCAM1
COL10A1	PTGER3
DES	CXCL8
FGFR1	PRKCB
ADAMTS5	BIRC5
COL9A1	DUOX2
CTNNB1	HSPB1
CALCA	IL2
TNFRSF11B	CYP1B1
RRM2B	CCNB1
FN1	PLAT
IHH	THBD
COMP	SERPINE1
NPY	COL1A1
MYOC	IFNG
NOTCH3	PTEN
DLGAP1	IL1A
TGFB3	MPO
SOD2-OT1	NCF1
MIR17	GSTP1
PAX2	NFE2L2
ALB	NQO1
HSPG2	PARP1
VPS13B	AHR
LRP5	PSMD3
TSHR	SLC2A4
TONSL	COL3A1
CCN2	CXCL11
HIF1A	CXCL2
MYH11	DCAF5
MYPN	NR1I3
MIR21	CHEK2
BCL2	INSR
MTHFR	CLDN4
GLB1	PPARA
EXTL3	PPARD
VEGFA	HSF1
CHST14	CRP
MIR140	CXCL10
OFD1	CHUK
CFTR	SPP1
TRPV4	RUNX2
LMNA	RASSF1
BMP4	E2F1
LEP	E2F2
TP53	ACP3
CCL2	CTSD
MYH14	IGFBP3
TMX2-CTNND1	IGF2
PTEN	CD40LG
ESR2	IRF1
B3GAT3	ERBB3
PLA2G6	DIO1
RPGR	PCOLCE
FLNB	NPEPPS
COL18A1	HK2
NEB	NKX3-1
BAX	RASA1
TNFRSF1A	GSTM1
NOG	GSTM2
AFG3L2	PKIA
TJP1	MAPK14
BCOR	GSK3B
NTRK1	CCNA2
ACTA1	ESR2
DMD	MAPK10
SPARC	PYGM
CTSK	GRIA2
TIMP2	OLR1
ALMS1	IL4
NOTCH1	SIRT1
FMOD	ATP5F1B
TRIP11	MT-ND6
F2	HSD3B2
FGF2	HSD3B1
SH3PXD2B	IKBKB
LOC130057352	MAPK8
NFKB1	ALOX5AP
PAX3	AKR1C3
AR	SLPI
XYLT1	MAPK3
VCAN	LDLR
EFEMP2	BAD
ACP5	PLB1
PKD1	HMGCR
BMPR2	SREBF1
IFT172	GSR
PPARG	ABCC1
CDKN1A	ADIPOQ
B3GALT6	SOAT2
CLCN7	AKR1C1
MYOT	GOT1
CHD7	ABAT
CCL5	CES1
NF1	SOAT1
PTH1R	STAT3
FGFR2	FOSL2
RMRP	RXRB
SPP1	KCNMA1
SOD1	BACE1
SLC2A10
LOX
CEP290
APOE
CD4
NTRK2
MMP8
CASR
RUNX2
USH2A
VIP
ITGB1
PRG4
MIR423
ABCC6
TPM2
TNFRSF11A
TMEM67
LTBP1
CD8A
ADAMTS10
MIR22
MYLK
LDB3
FMR1
FGF18
BAG3
MIR486-1
MAP2K1
IFT140
BMP6
NAA10
DYM
IGFBP3
SALL1
MIR2355
INS
ITGAM
TLR4
ACTA2
EGF
ARSB
TCAP
SRC
NFE2L2
SELL
MAP2K2
NSDHL
MMP14
SOST
VSX2
ALPL
CAPN3
MIR9-1
CERNA3
TIMP3
EGFR
TGFBR3
TPM3
FGF9
SLPI
MAPK1
BRAF
MIR126
RUNX1
GJA1
ADAMTS17
POMC
CAPN2
ERCC8
POMT1
MT-ATP6
IGF1R
COL12A1
FOS
LINC01672
DAG1
BBS1
ENPP1
B4GALT7
PGR
PTPRC
OTX2
HBB
CKB
SPG7
FGF3
GLI3
PRMT7
DBH
IQCB1
CSF1
REN
TTR
CXCL12
MYH3
HMOX1
ADIPOQ
LACTB
SOX5
GSK3B
ADAMTSL1
MIF
IBSP
ATF3
GPC6
MMP7
CA4
CTSD
PIK3CA
IL13
ABCC9
NOS2
VCP
SELENON
GFAP
APP
LINC02605
FOXE3
FKRP
PTN
MAPK14
MLXIPL
MED12
GH1
IL1RAPL2
NT5E
H19
NIN
ENO2
CDH1
GUSB
MSX2
CDH2
ZIC3
IL18
KRAS
CASK
F3
DNAH8
POLR3A
COL6A1
GDNF
PSAP
NOS3
PRKG2
GNAS
PTHLH
EPO
RHOA
GALC
MYD88
CEBPB
EP300
SMAD4
RNU4ATAC
DYSF
MSX1
SKI
EXT1
LIMK1
ATRX
LAMA5
SERPINA1
XYLT2
LZTR1
COL6A2
DLK1
CAV1
AQP1
CD34
IL18RAP
CD68
MAPK3
PLD1
GREM1
TERT
GRIN2B
EDN1
MECP2
PNPT1
MGP
POMT2
NFIX
WNT5A
DKK1
IL15
GHRH
NPHP4
HCCS
MYO7A
IDUA
DACT1
IGFBP2
JUN
ESRRA
ARRB2
ADCY10
EWSR1
MYOG
CYP27B1
MIR532
F5
FOXG1
POSTN
TRAF6
CHAT
LRP6
UBE3B
RAB3GAP2
CD40LG
ATXN1
CDH23
TSC2
SP1
SNORD118
TBX20
CSF2
MEG3
KIF7
SP7
CAPN1
ICAM1
MIR199A1
NOS1
PGR-AS1
DNAJB6
DNAJC30
PRL
SGCA
NF2
IL5
MEN1
AXIN1
CFL2
NFATC1
ZNF469
ADAMTSL2
WNT1
MIR96
PARP1
GLA
KL
SLC9A3
PCDH15
CHST11
BCL2L1
DMP1
NGFR
IGFBP5
ANK1
IDH1
ATF4
CKM
PLCB3
GC
SMN1
CKMT1B
FGF8
TNNT1
LAMA2
NR1H4
PDGFRA
PRKACA
SMAD5-AS1
PIK3C2A
PRKAR1A
AQP3
GPHN
MUC1
CYCS
ABCA1
S100B
TRPM6
FTO
DLX3
ARSA
ACVR1
PEX1
CCL11
AHSG
PTPN11
MN1
PLAU
FXN
HFE
SELP
GPT
HSPA1A
CSF3
CKMT2
MBL2
HTR2A
MIR499A
ABCB1
SMPD1
MIR146A
IGF2
CNMD
MIR502
LAMP1
CDKN1C
BCL7B
BUD23
TEK
SST
MYH6
KIT
STX1A
CAT
HS6ST1
GCH1
CX3CL1
GSR
IFT20
RAF1
HSP90B1
RET
MSH6
ADA
TARDBP
TWNK
CRH
ATXN2
SLC10A7
SMN2
GSTM1
CREB1
KDM2B
TYR
GAD1
NFKBIA
HSPB1
SOX4
VIM
ANKH
MIR4693
MKX
SDHD
DNM2
KBTBD13
KMT2D
TCTN3
HOXD13
LDLR
ENG
ATF6
CDKL5
DNMT1
BCHE
PDLIM3
SLC39A13
ATXN7
ASPH
PPBP
COL4A2
MIA3
WNT4
TFAM
TBL2
THSD4
NPHS1
KIF1A
NPC1
COG4
LAMB1
BRCA1
BIN1
LIN7A
SNRPN
PIK3CG
GRIA1
BAZ1B
EIF4H
GTF2I
GTF2IRD1
GTF2IRD2
METTL27
VPS37D
TMEM270
NBAS
ACHE
CCK
JUP
WNT3A
CRHR1
MIR30D
OXT
INSR
MIR29B1
HP
PMS2
STRA6
HNRNPH1
LRRK1
RAB3GAP1
TSC1
KANSL1
SPRED2
WWOX
BMPR1B
GATA4
MIR211
PDGFRB
C3
ELANE
CACNA1S
DYNC1H1
FURIN
EDNRA
H3-3B
SMARCA4
SEMA3C
MIR145
RYR2
DZANK1
DSPP
VPS13A
VWF
GSN
TENT5A
DLX5
HSPA8
SLC11A1
CTNNA1
WRN
GPX3
MT-TL1
CREBBP
NRXN1
GRIN2A
PDGFB
GRM1
MEF2A
DVL2
B2M
POLG2
NPHP1
TCOF1
MIR3922
TBX22
KCNN4
SLC29A3
PRKACG
ADRB2
MKI67
COQ8A
ANXA5
CREB3L1
FUS
PMM2
CD44
MIR29C
GAL
PAPSS1
EMD
KRT5
TBX3
HLA-DQA1
MPZL1
SNORA8
MIR29A
STUB1
MYBPC3
CP
BAMBI
MCOLN1
FBXO28
CFH
CALM3
HDAC9
RXRA
VTN
MBD3L5
MITF
PRKACB
MIR34A
TAP1
CTSG
NEK9
VDAC1
HTT
MFAP2
FKTN
NEU1
TPM1
MED12L
H2AC20
TXN
PHEX
EXTL2
EXTL1
RASA1
MYC
NOD2
DPP6
ADCYAP1
KLHL40
GSTP1
MYL2
FBLN2
MED13L
WDR90
GCLC
SEMA3E
MIR590
PRDM5
NPHP3
ADAMTS7
CNTNAP2
CHPF2
MIR205
WNT10B
ATF2
PURA
HSD17B1
GORAB
QDPR
SYNGAP1
BMP1
HS2ST1
GJB2
CTCF
KRT18
B3GLCT
AGK
VCAM1
HDAC2
H3-4
H3C12
H3C13
H3-5
H3-7
TUBA1A
NHERF1
PQBP1
GALNT3
C9orf72
LTF
DICER1
ADAM17
OCA2
ATF6B
S100A1
LGALS4
CSGALNACT2
RPS6KA1
CDK8
TNNI1
CASQ1
RYR3
SCN1A
WHRN
SMARCA2
ASAH1
MIR370
MAP3K7
GAPDH
APOH
LRP4
SLC4A1
KLK3
GSTT1
ESCO2
NPC2
NAA60
MAML3
FGF7
SLC6A4
NRP1
MIR424
PCGF1
NPR3
FAT4
RPS6KB1
SI
MGAM
KRT7
PKM
MIR92A1
MCPH1
UBE2A
TET1
SOX10
SBF2
HSPA4
NPY2R
ARID1B
CXCR2
ADNP
SDHC
PABPC1
GDAP1
ERCC4
SETX
PLS3
GPX1
SLC1A2
SPTBN1
ADGRG6
GJB1
WT1
RPL11
RTL1
PYROXD1
CALN1
AVP
KIF1B
HPX
UFD1
SLC17A7
TBR1
PEX12
SCX
SIL1
INVS
MIR451A
CD40
FRMD7
AP1S2
HSPA5
CHST6
HSP90AA1
MARK3
SLC26A4
SLC4A2
CALB2
CANX
CDK19
RPL10
INF2
RAB6A
PLG
FAM20B
TANC2
NAA40
ZEB2
NRCAM
DNMT3B
PDE5A
NEK8
GLUL
KNG1
B3GALT4
CXCL1
FGF10
HNRNPA2B1
AAAS
SERPINF1
DNA2
UPF3B
VPS13D
PRKG1
PIK3CB
PXDN
CALML3
CCDC78
MIR214
GRIA2
MRPS16
PVALB
YWHAB
MIR483
TRAPPC3L
NRXN2
RAB5A
SLC25A4
PXYLP1
USP8
ADGRG1
ACTC1
MAML2
HELLS
SRY
PAH
IFT56
PCNT
HMGA2
DUX4
FGF4
THY1
CALML4
PRPS1L1
STX6
PYCR1
PSMB2
ACVRL1
AFF2
GRM5
GAA
MIR136
MIR216A
FBXL4
SCN2A
MADD
BANF1
G6PD
NAA20
NPHS2
GDF2
BAZ1A
RAB6B
ALMS1-IT1
TGFBI
CST3
SERBP1
ALK
PDHA1
TBC1D23
STAMBP
MID2
SUCLA2
ADORA2A
ESCO1
CACNA1B
ATP12A
ATP4A
EPRS1
SYNM
FZD9
EIF4E
ZP2
MIR34C
LRP2
PHOX2B
CAMK2A
SLC4A4
TACR1
MBTPS2
SLC37A4
MRTFA
MAGI2
HAX1
GM2A
GBA2
CCDC22
SLC26A3
ADSL
PSTPIP1
SDHB
STRADA
PDZK1
CHST5
TAF1
FHL1
DOLK
MIRLET7C
CTNND2
FANCA
RB1
AMY2A
IER3IP1
SLC9A6
NAA15
TMTC1
RAB39B
NAA50
NAA25
NAA30
CABP1
GLYATL1
ODAD4
TM7SF3
NAA11
THOC7
HYPK
MIR675
S100A9
CLMN
MIR24-1
ATP6V0A2
EMP1
CDX2
CLCN3
PLAG1
APEX1
MED13
STAB2
CYP2D6
IL3
CCNC
NDUFAB1
CBL
FKBP1A
ABCB11
TMOD1
KRIT1
AGO1
NSD2
CLCN5
POLD1
FREM1
VKORC1
PCDH10
NQO1
HAAO
ETFA
BCKDHB
CR1
MHRT
HNRNPK
SLC25A1
AJAP1
PLEKHG5
PDE4A
LRRC7
IL1F10
PTS
INTS12
TGM2
DRD3
CDKN3
MUC16
ACVR2A
SCN10A
KCNH4
VTRNA1-3
LGALSL
lnc-KRT80-3
lnc-DYNC1I1-2
MATN1
TMTC3
TSC22D2
TMIGD3
lnc-LY96-2
GNAS-AS1
ACSBG1
lnc-ALDH1A3-1
SYDE1
RNF225
lnc-RP11-511B23.3.1-3
LOC101930611
lnc-GPR182-1
HTR1B
lnc-FOXD4L3-4
UCHL1
FZD3
GPR125
NCF1B
NUF2
SPATA22
LOC285181
AUNIP
B3GNT5
SLC22A15
CYP27A1
FXYD1
HIST2H2BE
LOC100128607
CCR9
LOC100506191
SYP-AS1
GBP6
C11orf63
NLRP7
lnc-SUPT3H-1
LOC649294
LOC100507437
SLC22A4
lnc-ATP6AP2-6
LOC101929696
ABL1
CLEC5A
lnc-NPAS2-1
HPDL
MTBP
TMEM53
lnc-AC091801.1.1-5
ANXA3
lnc-SBF2-1
FOXD2-AS1
GK3P
CCDC147-AS1
lnc-JMJD7-PLA2G4B-1
lnc-MAGEB1-1
CENPL
CNN3
LOC102724552
lnc-COPS4-1
HSPA6
lnc-MAGEB1-2
lnc-STARD10-1
PABPN1L
TREML5P
GPLD1
HPR
lnc-ERGIC2-4
lnc-LGALSL-1
LOC729040
HUS1B
RNF157-AS1
CEACAM1
PLIN4
LINC00639
lnc-H3F3C-3
LUCAT1
SCARA5
GK
FLJ31713
lnc-LRRC17-1
lnc-TARDBP-1
SIRPB2
SMA4
LOC100131792
WDFY3
FBXL13
LOC102725126
ITPK1-AS1
lnc-HMGB2-1
CUX2
KRT86
RASGRF2-AS1
USP28
C8orf60
TNFRSF21
lnc-AC018816.3.1-4
SCAMP5
LOC101928143
KIF11
KCNJ2-AS1
XLOC_l2_015212
lnc-PANK4-1
DIAPH3
KLHL31
STARD7-AS1
FAM71F2
CLEC18B
LOC400684
NAIP
C1orf145
CLEC4E
OR6K2
LRG1
LOC649305
KIF20A
AADACL2-AS1
SLC25A10
HMGB3
ZNF285
ZNF488
lnc-KANK4-1
XLOC_l2_000941
lnc-ADCY2-1
KCTD3
JMJD1C-AS1
ADM
lnc-C12orf42-3
lnc-RP11-582J16.5.1-4
lnc-FAM160A1-1
lnc-CD53-1
NIFK-AS1
COL4A2-AS1
ZFP2
LL22NC03-75H12.2
lnc-CCDC37-3
CD160
SSC5D
NANOG
LOC101929207
SBK3
SIPA1L2
lnc-ACOT1-3
LOC400655
SH3TC2
XLOC_l2_008755
APCS
SEZ6L2
GINS2
LOC100288842
TSSK4
LEKR1
CRYM
LOC102723766
BNC2
LINC00906
lnc-BTBD19-1
TRIP13
lnc-C14orf57-1
ZNF45
LINC00029
PKDREJ
LOC101928448
LOC101927522
NCAPG2
LOC101928976
XLOC_l2_014423
FBXO16
MBP
ZNF528
lnc-SLC7A11-1
LOC401188
HMMR
SARM1
lnc-DHRS9-1
NFE4
BUB1B
GRIK1-AS1
lnc-MDGA2-2
PITX1
LOC93444
MYOM2
AIM2
LINC01094
ZNF549
EPHX4
XLOC_l2_013857
ACSL1
SMIM1
SGCE
TSGA10
CDNF
LOC93432
LINC01560
WDR5
TM4SF19
FAM131B
LINC00865
LOC729732
LYZL1
ECHDC3
lnc-USP24-1
XLOC_l2_012836
APOBEC3B
LOC102723466
LOC101927805
LOC254896
PLIN5
LOC101927636
LOC286087
LIMK2
TTC28-AS1
NLRP2
LOC101928948
LRRC36
lnc-RP11-1396O13.13.1-1
CXorf56
MFSD2B
CAMP
WNT5B
lnc-IRF8-1
LINC01128
ZDHHC21
LOC102724545
DSCR8
ACVR2B
CLEC4D
LINC01207
KIFC1
TNFAIP6
lnc-PSD2-1
IL1R2
SLED1
LOC102723859
P3H2
LOC102724955
SLC6A17
lnc-TM4SF4-2
GSTCD
lnc-C14orf166-1
NOS1AP
lnc-SBDS-10
AGAP1-IT1
PANX2
TPTE2P5
HEPH
C2orf61
BUB1
lnc-SPACA3-1
KCNJ15
ZNF816-ZNF321P
XLOC_l2_014011
KANK1
MRVI1
LINC01501
PIH1D2
lnc-AP000790.1-2
lnc-GPCPD1-1
RBFOX3
LOC100132272
GRIN3A
CEACAM7
lnc-IER5L-1
LOC102724156
OIP5
ARG1
lnc-MYOC-2
FCAR
TMEM253
FCGR1A
SERPINE2
PLD4
AZU1
lnc-ALPL-1
DKFZp667F0711
LOC388210
LOC729737
SLC26A8
lnc-CDS1-2
FAM150B
ZNF215
lnc-ZDHHC9-1
PPAP2C
lnc-CCR8-1
FAM157C
TXNDC5
OR1L3
lnc-MAP6-3
MZB1
ERAP2
LOC100507516
METAP2
KLKB1
LOC100129455
BIRC5
ISLR2
CD38
MCEMP1
lnc-RGMA-3
MAGI2-AS3
CHEK1
FCGR1B
lnc-IL1R2-1
VPS37A
LOC101927270
lnc-IL1R1-1
RAB23
AKR1C1
lnc-HEATR1-1
lnc-H2AFJ-2
lnc-MFSD4-2
VIPR2
SKA3
lnc-CAP2-1
CLEC2D
OCLM
LINC01281
ST6GALNAC3
MADCAM1
MGC24103
IGJ
lnc-NTHL1-1
C7orf34
OR2B2
OLFM4
DLGAP5
lnc-MYOM2-2
TMEM88
lnc-TMEM18-11
XLOC_l2_007456
B4GALT5
SAMD14
CYP4F2
lnc-RP11-1220K2.2.1-1
KIF20B
XLOC_l2_010601
lnc-GBP5-3
PRPH
CCNB2
CD163L1
XLOC_l2_009510
HJURP
OSBPL6
SPC25
CRHR2
PPP1R14A
SLC16A10
HCRT
GLDC
FAM184A
lnc-ASCL4-1
UMODL1-AS1
lnc-ROBO2-1
TPST1
CDCA2
B3GAT1
lnc-AL137145.1-1
RETN
lnc-GPR132-1
TUBB2A
CPNE6
PTPRM
SLC35F3
LOC101927440
LOC388780
FA2H
SLC29A4
LCN2
ROR2
OR10A5
ECE2
LOC100130920
TNFRSF17
lnc-KCTD10-1
LINC01127
LOC100131131
lnc-HADH-1
MYL9
KCNV2
lnc-EFR3B-4
TSPAN6
LINC01300
OLFM1
NR5A1
MPO
DLGAP3
SPAPA3
STL2
DFNA37
PVOP1
DLG1
SPG25
DLGAP2
DAP2
PVOP2
PLAP1
OS3
DLG5
PDLG
KIAA0583
YUVOB
PCDH16
FIB1
CDH19
VMLDS1
MVP2
AN2
MGDA
FVH1
ASGD5
DLG2
MMP19
MMP18
CODA
DZIP1
KIAA0996
SPGF47
MVP3
DLG7
HURP
KIAA0008
SIX6
ODRMD
CILP
MMVP1
MVP
PMV
PSD95
SAP90
MRD62
DAP1
DLGAP1A
DLGAP1B
DLGAP4
SAPAP4
KIAA0964
EDM3
IDD
STL6
DLG3
NEDLG
SAP102
XLID90
